# Supplementary material for: A tumor microenvironment-based prognostic index for osteosarcoma
Source: J Biomed Sci. 2023 Apr 13;30:23. doi: 10.1186/s12929-023-00917-3 (PMC10099847; doi:10.1186/s12929-023-00917-3)
Supplement: Supplementary file 2 — Additional file 2: Table S2. DEGs between high- and low-ImmuneScore groups. Table S3. DEGs between high- and low-StromalScore groups. Table S4. Genes of green, blue and yellow modules in WGCNA. Table S6. DEGs between high- and low-TMEindex groups. Table S7. Correlations between TMEindex and IC50 value in different drugs. Table S8. Target pathway of 29 TMEindex-related drugs. [file 12929_2023_917_MOESM2_ESM.xlsx]

## Sheet: Table S2
DEGs between high- and low-ImmuneScore groups
Tag	logFC	AveExpr	P.Value	adj.P.Val
TYROBP	2.12012	6.18616	5.61073e-17	6.89499e-13
WAS	1.47808	2.52797	6.67537e-17	6.89499e-13
CD53	1.71524	3.61382	3.28287e-15	1.43862e-11
AIF1	1.72711	3.51422	3.46185e-15	1.43862e-11
PTPN6	1.22473	2.00059	3.48199e-15	1.43862e-11
ARHGDIB	1.48161	5.08984	5.49103e-15	1.89056e-11
NCF4	1.39053	2.18469	7.56493e-15	2.00084e-11
VAMP8	1.78953	4.43598	7.74845e-15	2.00084e-11
HLA-DMA	1.66342	3.76868	9.23151e-15	2.11894e-11
LGALS9	1.39057	2.57537	2.75413e-14	5.52538e-11
FCER1G	1.91109	5.26018	2.94216e-14	5.52538e-11
C1QA	2.30063	5.71851	4.6074e-14	7.93164e-11
LRRC25	1.25101	1.9708	8.38383e-14	1.27027e-10
GIMAP2	1.08441	1.80014	8.60869e-14	1.27027e-10
LCP2	0.981653	1.72968	9.30979e-14	1.28214e-10
C1orf162	1.3308	1.94104	1.07844e-13	1.39241e-10
CD74	2.0868	7.58707	1.57834e-13	1.91796e-10
LILRB4	1.2476	1.66267	3.40229e-13	3.9047e-10
C1QB	2.22766	5.4053	5.64583e-13	6.1145e-10
C1QC	2.12561	6.13447	5.91974e-13	6.1145e-10
CYTH4	1.2918	2.26414	6.58247e-13	6.47527e-10
LST1	1.21685	1.65861	8.33441e-13	7.82601e-10
LILRB2	1.01319	1.23158	9.64162e-13	8.65985e-10
PILRA	0.976526	1.88404	1.11827e-12	9.62548e-10
LY86	1.23096	1.93341	1.44228e-12	1.15233e-09
RNASE6	1.64261	3.58165	1.45032e-12	1.15233e-09
MS4A4A	1.45993	2.14723	1.56264e-12	1.19559e-09
ARHGAP9	0.885843	1.40044	1.87649e-12	1.38445e-09
TBXAS1	0.989535	1.82405	2.03426e-12	1.39787e-09
GPSM3	1.23978	3.31298	2.10492e-12	1.39787e-09
HLA-DRA	1.95003	7.25556	2.21052e-12	1.39787e-09
CD14	1.96186	4.82528	2.23302e-12	1.39787e-09
SPI1	1.77539	4.35902	2.56593e-12	1.55903e-09
DOK2	1.11294	2.31148	3.07156e-12	1.81292e-09
HLA-DRB1	1.94605	6.53724	4.08903e-12	2.34642e-09
GIMAP4	1.38424	2.9959	5.0939e-12	2.84405e-09
SAMHD1	1.09216	4.28878	5.46732e-12	2.97221e-09
ITGB2	1.44401	3.29575	5.69098e-12	3.01447e-09
HLA-DPB1	1.66225	5.0643	5.93456e-12	3.0649e-09
MS4A6A	1.42042	2.2717	6.15919e-12	3.10333e-09
HLA-DMB	1.23388	2.13767	7.93954e-12	3.90512e-09
SNX20	0.626888	0.682068	8.84542e-12	4.2495e-09
PYCARD	1.18429	2.29946	9.6997e-12	4.55401e-09
NRROS	0.907122	1.72969	1.08333e-11	4.97322e-09
NPC2	1.30458	5.51785	1.28633e-11	5.77675e-09
HLA-E	1.07786	6.52492	1.33299e-11	5.85893e-09
FOLR2	1.80778	4.19927	1.54135e-11	6.50927e-09
TMEM86A	0.803781	1.72718	1.54398e-11	6.50927e-09
PIK3AP1	1.10044	2.02521	1.95746e-11	7.97494e-09
BTK	0.762757	1.2383	1.96884e-11	7.97494e-09
CASP1	1.02084	1.66648	2.05761e-11	8.17424e-09
SELPLG	1.40626	3.20526	2.31474e-11	9.02223e-09
NCF1	0.712384	0.760564	2.36789e-11	9.05848e-09
PLEK	1.22351	2.48409	2.4887e-11	9.34758e-09
FCGR3A	1.89645	3.0654	2.82525e-11	1.04222e-08
NCKAP1L	0.998983	1.90892	3.20631e-11	1.16204e-08
GPX1	1.10839	7.05514	3.58122e-11	1.27553e-08
IGSF21	1.27214	1.88572	3.67738e-11	1.28758e-08
CXorf21	0.774758	0.994183	4.05944e-11	1.37475e-08
PCED1B	0.782446	1.05623	4.18578e-11	1.39467e-08
LY96	1.11902	3.24224	4.63459e-11	1.5197e-08
IL10RA	1.04789	1.64431	5.01622e-11	1.61914e-08
CTSS	1.44746	3.47015	5.19262e-11	1.6503e-08
GNA15	1.26776	2.26346	5.84748e-11	1.79043e-08
VSIG4	1.8128	2.69526	5.87957e-11	1.79043e-08
NCF1C	1.06639	1.14902	5.89357e-11	1.79043e-08
MPP1	0.757954	2.69951	6.097e-11	1.82539e-08
LILRB1	0.807935	1.14772	6.85804e-11	2.0239e-08
MPEG1	1.46663	2.86406	7.1002e-11	2.06586e-08
SASH3	1.11129	1.75498	7.89103e-11	2.26407e-08
ITGAM	0.968082	1.5499	1.05399e-10	2.98266e-08
SLAMF8	1.21796	1.83951	1.0861e-10	3.03198e-08
TNFAIP8L2	1.1172	2.00023	1.18156e-10	3.25449e-08
SLC15A3	1.05861	2.43324	1.44034e-10	3.91508e-08
HAVCR2	1.04508	2.32247	1.46966e-10	3.93218e-08
ATP6V0E1	0.987528	6.40243	1.50805e-10	3.93218e-08
CD4	1.53376	4.02326	1.52015e-10	3.93218e-08
PLEKHO2	0.821587	3.9268	1.52277e-10	3.93218e-08
NCF1B	0.659134	0.618941	1.65238e-10	4.21418e-08
GIMAP1	0.756703	1.08901	1.68409e-10	4.24267e-08
SRGN	1.6444	4.91169	1.71227e-10	4.2617e-08
DLG5	-0.79564	2.06817	1.7473e-10	4.2971e-08
FERMT3	1.32996	3.29569	1.91998e-10	4.66622e-08
IFITM3	1.12423	8.02974	2.18623e-10	5.25153e-08
MYO1F	0.837477	1.67964	2.24451e-10	5.32954e-08
LAPTM5	1.66626	6.16732	2.30424e-10	5.4092e-08
FPR3	1.38476	2.74841	2.36623e-10	5.49231e-08
HLA-DPA1	1.73849	3.94801	2.4575e-10	5.64079e-08
PSMB10	1.02264	3.11015	2.5479e-10	5.78401e-08
CSF1	1.57984	4.42786	3.14019e-10	6.95718e-08
FCGR2A	1.33739	2.9274	3.16572e-10	6.95718e-08
FCGR2C	1.33739	2.9274	3.16572e-10	6.95718e-08
CYBB	1.548	2.94167	3.36912e-10	7.32624e-08
ARHGAP25	0.657569	1.34709	3.72007e-10	8.00514e-08
RHOC	0.733914	5.95393	3.79633e-10	8.08501e-08
ABI3	1.0612	2.69284	4.12488e-10	8.69508e-08
PCED1B-AS1	0.754823	0.866153	4.6236e-10	9.64791e-08
MS4A7	1.29769	2.4188	5.32315e-10	1.09966e-07
EVI2B	1.24702	2.86143	5.45245e-10	1.11521e-07
CSF1R	1.80677	4.54857	5.62687e-10	1.13961e-07
FCGRT	0.940348	4.90417	6.44545e-10	1.29272e-07
LPAR5	0.879232	1.45828	6.9314e-10	1.37682e-07
ALOX5AP	1.29764	2.34902	7.52908e-10	1.48129e-07
LCP1	1.43931	3.85421	8.31186e-10	1.61987e-07
CALHM6	1.07456	2.15222	9.19436e-10	1.77511e-07
CD209	1.14266	1.87026	9.42851e-10	1.80346e-07
IRF5	0.691307	1.16564	9.99255e-10	1.89382e-07
LOC101929331	0.863768	1.12938	1.11599e-09	2.07696e-07
SLCO2B1	1.12349	2.16015	1.13033e-09	2.08486e-07
TMEM176B	1.5507	3.26123	1.15051e-09	2.10329e-07
MFNG	0.748034	1.52013	1.21077e-09	2.18996e-07
SQOR	0.968476	2.14037	1.21912e-09	2.18996e-07
ECSCR	0.974669	1.7552	1.29244e-09	2.30165e-07
LMO2	0.941115	2.41754	1.32795e-09	2.34468e-07
DOK3	0.720021	1.57992	1.46179e-09	2.55913e-07
MLKL	0.615161	1.58387	1.4793e-09	2.56801e-07
HCST	1.38963	2.06445	1.56718e-09	2.67561e-07
PTAFR	0.997225	1.92024	1.64222e-09	2.78074e-07
LPAR6	0.989817	2.60486	1.71717e-09	2.86074e-07
CORO1A	1.12879	2.3372	1.73803e-09	2.87234e-07
FCGR1CP	0.656677	0.592742	1.83427e-09	2.99447e-07
CD163	1.48597	2.72073	1.84092e-09	2.99447e-07
HCLS1	1.01982	2.9219	1.97714e-09	3.19093e-07
IFI30	0.695123	1.04806	2.00046e-09	3.20352e-07
BIN2	0.677426	1.1615	2.04376e-09	3.2477e-07
GRN	1.07565	7.40852	2.22379e-09	3.50679e-07
CCR1	1.46954	3.12153	2.44949e-09	3.83345e-07
SIGLEC7	0.706085	0.94635	2.637e-09	4.05757e-07
FCGR1A	1.03931	1.29872	2.64894e-09	4.05757e-07
NECTIN2	0.796345	4.39839	2.65162e-09	4.05757e-07
HLA-DQA1	1.46441	2.57028	2.92664e-09	4.44548e-07
LAT2	1.07504	2.31716	3.28252e-09	4.94966e-07
SAT1	0.940445	5.68858	3.48827e-09	5.22179e-07
C3AR1	1.12256	2.56783	3.57525e-09	5.29332e-07
HLA-A	1.06545	7.97962	3.5873e-09	5.29332e-07
ENG	0.80968	5.64566	3.64458e-09	5.3397e-07
IL12RB1	0.612382	0.738816	4.00303e-09	5.82357e-07
CD48	0.860682	1.15352	4.11343e-09	5.94232e-07
HLA-B	1.29068	7.61328	4.27267e-09	6.1295e-07
APOBR	1.27225	2.40724	4.4764e-09	6.37748e-07
TREM2	1.34909	2.99036	4.5333e-09	6.41431e-07
RNASE1	1.42999	6.17199	4.66572e-09	6.55676e-07
MNDA	0.946972	1.63712	4.83966e-09	6.75524e-07
PLCB2	0.833659	1.69617	5.04481e-09	6.98818e-07
ARHGAP30	0.844642	1.92196	5.07419e-09	6.98818e-07
HCK	1.01603	2.45539	5.8368e-09	7.93267e-07
HK3	0.75214	1.16906	6.14963e-09	8.30321e-07
CD300C	1.13306	1.98248	6.58348e-09	8.83127e-07
S100A9	1.71573	2.57778	6.7399e-09	8.96014e-07
B2M	1.11871	8.38154	6.7663e-09	8.96014e-07
GPR65	0.660073	0.80601	7.45878e-09	9.81423e-07
NFAM1	0.745354	1.36605	9.04974e-09	1.18322e-06
GIMAP6	0.875482	1.99781	1.01042e-08	1.31279e-06
TNFSF13B	0.9933	1.4775	1.02628e-08	1.32506e-06
P2RY6	0.712039	0.85344	1.03768e-08	1.33145e-06
UBE2L6	1.14252	4.1814	1.05559e-08	1.34607e-06
CD300A	0.891842	1.93446	1.18896e-08	1.50684e-06
CSF2RB	0.612588	1.18929	1.22341e-08	1.54105e-06
CD37	0.916617	1.79616	1.23168e-08	1.54206e-06
MSR1	1.00694	2.0703	1.24458e-08	1.54883e-06
GIMAP8	0.879814	1.82853	1.28035e-08	1.58381e-06
HLA-DQB1	1.52297	3.10127	1.34662e-08	1.65587e-06
LYZ	1.56525	3.83208	1.38042e-08	1.67746e-06
RHOG	0.782467	4.87497	1.42704e-08	1.72396e-06
CXCL16	0.91707	3.55582	1.50847e-08	1.81174e-06
ADAP2	1.10507	2.48017	1.5765e-08	1.88251e-06
LAIR1	0.98574	1.91593	1.79941e-08	2.12413e-06
PSMB9	1.2223	2.95106	1.8298e-08	2.14773e-06
TWF2	0.646392	4.55376	1.90618e-08	2.22347e-06
TMEM150B	0.710406	1.0066	1.92662e-08	2.22347e-06
SHISA5	0.634421	5.03196	2.06988e-08	2.37553e-06
NPL	0.763601	2.01298	2.26664e-08	2.58697e-06
SDSL	0.858015	2.2655	2.3515e-08	2.66908e-06
ZBED6	-0.784506	1.16679	2.59756e-08	2.93226e-06
PTPRE	0.62557	1.30674	2.70064e-08	3.03205e-06
TYMP	1.40887	3.66123	2.76472e-08	3.08723e-06
GIMAP7	1.09675	2.21694	2.91888e-08	3.24184e-06
PTK2B	0.738681	1.71967	2.96734e-08	3.27755e-06
C5AR1	1.02983	2.3474	2.98277e-08	3.27755e-06
TRPM2	0.628584	0.997571	3.0262e-08	3.30768e-06
SIGLEC1	1.08434	1.58733	3.06007e-08	3.3271e-06
CTSD	0.883615	8.03143	3.43758e-08	3.6846e-06
CARD16	1.0601	1.7444	3.49853e-08	3.72539e-06
TMIGD3	0.692497	1.19083	3.56083e-08	3.77229e-06
VASP	0.683122	4.14887	3.68864e-08	3.88776e-06
MRC1	1.01742	1.81415	3.96088e-08	4.13848e-06
CH17-340M24.3	0.861067	2.22867	3.96659e-08	4.13848e-06
ST14	0.858931	1.71018	4.56154e-08	4.73529e-06
CST3	1.82612	7.766	4.86326e-08	5.02326e-06
ADA2	1.06787	1.9284	4.95888e-08	5.09655e-06
SAMSN1	0.659661	1.08154	5.1566e-08	5.24754e-06
LOC388813	0.659661	1.08154	5.1566e-08	5.24754e-06
HYAL2	0.739278	3.59883	5.38027e-08	5.44831e-06
CCL8	1.03609	1.04263	5.52198e-08	5.56454e-06
GLRX	0.726244	2.23665	6.17483e-08	6.17195e-06
PRRC2B	-0.816928	3.75373	6.21512e-08	6.17195e-06
TPP1	0.785092	5.36117	6.24425e-08	6.17195e-06
INPP5D	0.767136	1.74127	6.92232e-08	6.80959e-06
EBI3	0.873905	1.1136	7.01441e-08	6.86748e-06
CTSB	0.887459	6.95521	7.66556e-08	7.46958e-06
HLA-F	0.986751	2.67243	7.7962e-08	7.56121e-06
RBM47	0.627948	1.32141	7.96427e-08	7.68812e-06
ARPC1B	0.726956	5.21063	8.08792e-08	7.77117e-06
FCGR2B	0.586282	0.652808	8.21955e-08	7.86109e-06
EDEM2	0.714175	3.65722	8.40622e-08	7.9399e-06
MMP24-AS1-EDEM2	0.714175	3.65722	8.40622e-08	7.9399e-06
TMEM176A	1.14227	1.87448	8.4557e-08	7.9399e-06
NCF2	0.754739	1.83617	9.3201e-08	8.63384e-06
VSIR	0.905989	2.543	9.41252e-08	8.68053e-06
CD68	0.969053	1.59557	9.88627e-08	9.07691e-06
TNFSF10	1.25031	2.19894	9.98921e-08	9.10159e-06
KLHL11	-0.64181	1.4628	1.02932e-07	9.32622e-06
IGFBP7	0.980034	6.78499	1.07646e-07	9.70814e-06
ZC3HAV1L	-0.866116	2.81563	1.08088e-07	9.70814e-06
VAV1	0.73609	1.24979	1.0904e-07	9.70929e-06
FPR1	0.864741	1.12732	1.14216e-07	1.01265e-05
TLR4	0.938701	1.85832	1.21537e-07	1.07295e-05
PTPRC	0.868566	1.75685	1.28281e-07	1.12352e-05
GGTA1P	0.775541	1.17099	1.28353e-07	1.12352e-05
DEF6	0.786557	1.56937	1.29421e-07	1.12809e-05
GPR34	1.04333	2.06241	1.37432e-07	1.19289e-05
COLGALT2	-1.05282	2.11207	1.41181e-07	1.2203e-05
RAC2	1.60466	3.88456	1.44179e-07	1.24102e-05
CCR5	0.735164	0.862979	1.46934e-07	1.25949e-05
IL18	0.702994	1.31447	1.68042e-07	1.43447e-05
SIGLEC9	0.654334	1.21861	1.72041e-07	1.46256e-05
PRDM1	0.692193	1.70784	1.7973e-07	1.52167e-05
TLR7	0.632903	0.787324	1.80492e-07	1.52188e-05
KAT6B	-0.618031	1.59881	1.83387e-07	1.52759e-05
MED13L	-0.636631	2.55964	1.84337e-07	1.52933e-05
BNIP3	-1.11303	3.59599	1.85811e-07	1.53539e-05
CXCL10	1.76183	2.38588	2.0462e-07	1.67739e-05
STAB1	1.234	3.40962	2.13646e-07	1.74447e-05
PLAAT4	1.4096	2.81606	2.1671e-07	1.76251e-05
CD40	0.961875	2.61768	2.21127e-07	1.79139e-05
PSTPIP1	0.97375	1.44018	2.26041e-07	1.82404e-05
GJA4	1.12996	2.66169	2.29416e-07	1.84407e-05
APOC1	1.3958	3.70614	2.33799e-07	1.86479e-05
VAMP5	1.12297	5.40031	2.38445e-07	1.89454e-05
LAG3	0.779811	0.967327	2.41494e-07	1.91141e-05
CCL2	1.29784	1.99092	2.43697e-07	1.92149e-05
UBA7	0.745482	2.48124	2.46999e-07	1.94012e-05
SNCG	1.07381	1.75944	2.72399e-07	2.11021e-05
PSMB8	0.984921	4.40132	2.73029e-07	2.11021e-05
SPEN	-0.637018	3.0316	2.90626e-07	2.22361e-05
TNFSF12	0.851038	2.91051	2.92728e-07	2.23143e-05
ARHGAP4	0.951124	2.43878	3.02133e-07	2.27748e-05
BST2	1.61709	4.98515	3.03773e-07	2.27748e-05
ANPEP	1.48617	4.68696	3.11131e-07	2.32034e-05
DUSP6	0.832438	2.87458	3.16492e-07	2.35183e-05
GMFG	1.12166	3.70698	3.86437e-07	2.82085e-05
RTP4	0.828066	1.21257	4.0108e-07	2.91744e-05
CLEC7A	0.643045	1.2484	4.03711e-07	2.92627e-05
RCOR1	-0.624134	3.26962	4.16667e-07	3.00962e-05
MKI67	-0.750902	3.58594	4.37908e-07	3.11941e-05
CYBA	1.08946	5.06991	4.46469e-07	3.15862e-05
GTF2I	-0.726161	2.73254	4.65169e-07	3.25744e-05
SELL	1.1343	1.68063	4.67589e-07	3.26333e-05
ARPC4	0.653786	4.83313	4.79498e-07	3.29712e-05
PPFIA4	-0.616414	0.832312	4.82658e-07	3.30157e-05
FGL2	1.04299	1.99481	4.91342e-07	3.34988e-05
ACSL5	0.680684	1.43601	5.18915e-07	3.51467e-05
IGSF6	0.823466	2.12236	5.21072e-07	3.51775e-05
IL2RG	1.00654	1.81966	5.97719e-07	4.00899e-05
RASSF4	0.877856	1.96399	6.01297e-07	4.01993e-05
GYPC	0.910766	3.29994	6.17414e-07	4.10114e-05
PARVG	0.59186	1.11271	6.19918e-07	4.10457e-05
SIRPA	0.795052	3.10332	6.89834e-07	4.52399e-05
ZNF770	-0.685613	2.39412	7.58348e-07	4.95758e-05
IRF8	0.67016	1.16179	7.79474e-07	5.06364e-05
TRIM21	0.725476	2.96887	7.83048e-07	5.07091e-05
ECT2	-0.595803	2.58599	8.03651e-07	5.18807e-05
LPXN	0.720963	2.18848	8.44471e-07	5.42571e-05
CLEC4A	1.40037	2.68715	8.45715e-07	5.42571e-05
TMC8	0.596354	1.00792	8.74929e-07	5.58781e-05
FUCA1	0.798855	3.76263	9.74366e-07	6.12651e-05
MARCHF2	0.70291	2.77021	9.74933e-07	6.12651e-05
TLR2	0.731345	1.52326	9.75709e-07	6.12651e-05
LTB	0.890309	1.08724	1.04029e-06	6.48054e-05
PDK1	-0.713831	1.38854	1.0415e-06	6.48054e-05
ITGAX	0.716005	1.80433	1.1299e-06	6.98844e-05
ZNF512B	-0.74975	3.12891	1.23305e-06	7.55857e-05
HLA-C	0.945089	7.54487	1.29837e-06	7.88872e-05
PDGFB	0.759012	3.13834	1.31985e-06	7.99571e-05
SUCNR1	0.857636	1.2641	1.42083e-06	8.52408e-05
FYB1	0.893342	1.6286	1.42357e-06	8.52408e-05
TNPO2	-0.602981	3.85899	1.46121e-06	8.7242e-05
CD52	1.18639	1.91953	1.53695e-06	9.13198e-05
SLA	0.727291	1.48755	1.53835e-06	9.13198e-05
VMO1	0.976519	1.79488	1.601e-06	9.44955e-05
USP13	-0.586053	2.35952	1.65978e-06	9.76859e-05
CD163L1	0.699202	1.31969	1.69435e-06	9.94372e-05
STAG1	-0.591945	2.09156	1.7818e-06	0.000103979
IFITM2	1.14273	6.00522	1.80202e-06	0.000104863
CD33	0.645954	1.13212	1.8351e-06	0.000106189
APOE	1.52054	6.84714	1.86194e-06	0.00010738
ATP6V1F	0.657306	7.15321	1.86607e-06	0.00010738
RNASET2	0.594497	2.10486	1.95114e-06	0.000111653
F11R	0.675503	1.78871	1.98329e-06	0.000113179
RABAC1	0.595274	5.87945	2.0188e-06	0.000114888
UCP2	1.03982	3.71549	2.04868e-06	0.000115371
TMSB10	0.771011	10.9327	2.07313e-06	0.000116061
CCL5	1.38848	2.64829	2.09338e-06	0.000116878
CCL4	0.751629	1.0485	2.10123e-06	0.000116951
MNS1	-0.767191	2.26206	2.106e-06	0.000116951
CASTOR2	-0.799348	2.15225	2.14542e-06	0.000118821
CD3E	0.899805	0.911238	2.42357e-06	0.000131063
CCL4L2	0.742494	1.07856	2.45364e-06	0.000131655
CCL4L1	0.742494	1.07856	2.45364e-06	0.000131655
HSD3B7	0.947345	2.12528	2.55065e-06	0.000136506
RGS10	1.29052	4.95755	2.69459e-06	0.000143837
ARHGAP11A	-0.618897	2.6758	2.77683e-06	0.000147416
ASH1L	-0.667861	2.81102	2.84778e-06	0.000149706
TOP2A	-0.717	5.01808	2.84802e-06	0.000149706
CDCA2	-0.678169	2.18487	3.12875e-06	0.000163216
PSD3	-0.639074	2.23457	3.28556e-06	0.000170965
TAPBP	0.591258	5.28939	3.30128e-06	0.000171352
AP2S1	0.638521	5.8431	3.42427e-06	0.00017729
ASPM	-0.692979	2.50144	3.4795e-06	0.00017925
HLA-DOA	0.900209	1.78162	3.58222e-06	0.000184083
APOL3	0.808653	1.68273	3.60899e-06	0.000184999
LYL1	0.638589	1.49904	3.70733e-06	0.000188635
BCAP31	0.602242	6.18742	3.80067e-06	0.000192104
SECTM1	1.03614	2.02257	3.80339e-06	0.000192104
AGO2	-0.592078	2.59888	3.84917e-06	0.000193942
FTL	0.739289	10.9065	3.89052e-06	0.000195549
NCR3LG1	-0.765331	1.30148	4.01395e-06	0.000201262
RAB20	0.848836	2.65849	4.04393e-06	0.000202275
PPARG	0.877485	1.83498	4.09732e-06	0.00020445
PDGFA	1.06648	3.64296	4.1285e-06	0.000205016
PTPRJ	0.65977	2.23658	4.22258e-06	0.000208684
PLEKHG4	-0.812831	2.05976	4.45339e-06	0.000215452
TNFRSF1B	0.805002	3.11897	4.74046e-06	0.000228272
IRF1	0.683217	2.35422	4.87369e-06	0.000233057
OSCAR	1.31995	2.74469	4.9695e-06	0.000236018
MYCT1	0.702789	1.82312	4.96988e-06	0.000236018
ETHE1	0.615816	3.4328	5.23144e-06	0.000247302
SLC49A3	0.58797	1.56071	5.29043e-06	0.000248951
CEP70	-0.610027	1.81476	5.43215e-06	0.000254975
TRPV2	1.28943	3.22509	5.59555e-06	0.000260344
IL32	1.05605	2.53471	5.62783e-06	0.000261258
ITGAL	0.619491	0.936925	5.79728e-06	0.000266134
LILRB5	0.618091	0.847659	5.86421e-06	0.000268191
MANF	0.611615	5.28257	6.00836e-06	0.000273997
POMK	-0.68583	2.39913	6.15452e-06	0.000278816
PLVAP	0.86354	6.11493	6.22755e-06	0.000281507
CD3D	0.924293	0.924563	6.28172e-06	0.000282718
THEMIS2	0.773813	2.56066	6.33495e-06	0.000283263
TIE1	0.810074	2.74943	6.71856e-06	0.000297837
TMSB4X	0.868396	9.35853	6.82325e-06	0.000301702
LGALS3BP	1.32886	6.6278	6.8858e-06	0.000302653
PSMB8-AS1	0.70843	1.82064	6.99067e-06	0.000305538
TNFRSF14	0.718721	2.66651	6.99581e-06	0.000305538
OSTF1	0.677771	5.31041	7.50519e-06	0.000325036
HLA-DRB6	1.15253	2.09014	7.60627e-06	0.000327355
GBP4	0.903021	1.53296	7.81902e-06	0.000334421
SCML2	-0.779274	1.15067	7.87143e-06	0.000335917
SOX17	0.673826	1.47476	7.88652e-06	0.000335917
MYL12A	0.655866	5.87305	8.37281e-06	0.000353011
RCSD1	0.591289	1.30051	8.37329e-06	0.000353011
PARP10	0.788448	2.88967	8.6278e-06	0.000360067
GCA	0.607478	1.35991	9.24901e-06	0.000384439
TCIRG1	1.43965	5.08545	9.3363e-06	0.000387288
GPIHBP1	0.807301	1.30016	9.40883e-06	0.000389514
ATP6AP1	0.618209	5.54655	1.09456e-05	0.000449533
SLC37A2	1.52406	3.27177	1.10771e-05	0.000452997
OAS1	1.02985	2.22913	1.13463e-05	0.000460626
RORA	-0.594402	0.960421	1.15355e-05	0.000466342
ESAM	0.793687	3.719	1.21668e-05	0.000487095
RAMP2	0.931251	3.97009	1.22756e-05	0.000490286
SMC4	-0.722791	3.52503	1.22939e-05	0.000490286
OTULINL	0.589396	1.57114	1.27665e-05	0.000507174
RAVER1	-0.628329	3.12194	1.28586e-05	0.00050985
SOX6	-0.643408	0.952487	1.31501e-05	0.000520411
CPM	0.631456	1.92864	1.34784e-05	0.000530357
MMRN2	0.811059	2.81434	1.37471e-05	0.000538877
GZMA	1.34589	1.99275	1.39034e-05	0.000542944
CEP170B	-0.68751	3.15401	1.41458e-05	0.000551365
SLC7A7	0.744462	2.21646	1.41815e-05	0.000551715
APOL2	0.691195	3.93403	1.46632e-05	0.000569386
SLC46A3	0.635137	1.79782	1.49387e-05	0.000578995
ARHGEF26	-0.681317	1.2879	1.50227e-05	0.000581158
FAM78A	0.631318	2.25238	1.54645e-05	0.000595257
SCARF1	0.67609	2.17486	1.62224e-05	0.000621748
ISG15	1.42086	5.71504	1.65425e-05	0.000631674
SLC43A2	0.608457	1.62537	1.69363e-05	0.000644117
RUFY4	1.11876	1.49647	1.69868e-05	0.000644117
CKLF	0.620746	2.94388	1.73481e-05	0.000655168
HLA-DQA2	1.18935	1.8951	1.85002e-05	0.000691097
HLA-DRB5	1.63164	4.47335	1.91201e-05	0.000710623
CXCR4	0.854169	4.11884	1.91261e-05	0.000710623
JOSD2	0.634833	3.5645	2.00543e-05	0.000743772
DIPK2B	0.644694	1.89912	2.04991e-05	0.000756196
NKG7	1.07001	1.57375	2.05901e-05	0.000756476
CLEC14A	0.830499	3.45638	2.05968e-05	0.000756476
ARHGAP45	0.627585	2.35264	2.06165e-05	0.000756476
DUSP4	0.625274	1.62292	2.12033e-05	0.000769804
PECAM1	0.751835	3.88062	2.23581e-05	0.000808884
SLC7A1	-0.643841	3.23943	2.29794e-05	0.000823271
TIAM2	-0.622129	1.92901	2.42996e-05	0.000860437
TNFRSF11A	0.834283	1.62303	2.43245e-05	0.000860437
CD93	0.788888	3.9313	2.44074e-05	0.000861893
SLAMF7	0.761634	1.26575	2.49305e-05	0.000874386
HPGDS	0.605083	1.13983	2.51503e-05	0.0008806
SERTAD3	0.602663	3.24813	2.53638e-05	0.000886576
ANKRD22	0.602784	0.518838	2.54849e-05	0.000887865
CFI	1.1004	2.12399	2.55266e-05	0.000887865
TST	0.608055	2.67187	2.61074e-05	0.000903117
BATF2	0.651792	0.95052	2.61431e-05	0.000903117
CDH5	0.814156	3.22351	2.63964e-05	0.000910344
SSX2IP	-0.660701	1.31228	2.78912e-05	0.000952359
SLC9A3R2	0.64613	4.04835	2.79411e-05	0.000952488
AOAH	0.831899	1.43606	2.88497e-05	0.000980227
TM4SF1	0.867899	3.05903	2.90207e-05	0.000984418
TRIM22	0.795536	1.84296	3.04311e-05	0.0010152
CACNA2D4	0.615878	1.21496	3.04687e-05	0.0010152
IFITM1	1.24012	5.37216	3.07949e-05	0.00102441
CDH23	-0.866877	1.05811	3.2318e-05	0.0010682
APOL1	1.19955	3.4673	3.33741e-05	0.00109089
APOL6	0.886505	2.84487	3.64878e-05	0.00118145
PCDH12	0.639918	2.36006	3.66216e-05	0.00118208
ACP5	2.41584	6.99999	3.69341e-05	0.00118751
GNGT2	0.766813	1.23407	3.75368e-05	0.00120409
BCL11B	-0.830898	1.08993	3.80173e-05	0.00121762
HLA-DQB2	0.679541	1.01262	3.89952e-05	0.00124507
PLD3	0.623835	6.06685	3.93142e-05	0.00124947
CTSL	0.761856	5.38948	4.19869e-05	0.0013276
CNN2	0.664592	5.72728	4.20296e-05	0.0013276
ME1	-0.760926	3.37141	4.22802e-05	0.00133112
CD7	0.647082	0.764873	4.33091e-05	0.00135148
CD34	0.726012	2.85056	4.44635e-05	0.00137504
IFI6	1.28403	7.19051	4.54882e-05	0.00140463
SOBP	-0.610063	2.48838	4.64396e-05	0.00142973
IFI27	1.35564	3.33952	4.8295e-05	0.0014728
CD86	0.712385	1.97982	4.83391e-05	0.0014728
ARRB2	0.62132	3.17936	5.04707e-05	0.00152208
RGS19	0.589738	3.68239	5.25258e-05	0.00157152
CAPG	0.899829	4.65024	5.25665e-05	0.00157152
ROBO4	0.601966	2.08953	5.3196e-05	0.00158346
CD2	0.821893	1.01534	5.53171e-05	0.00163717
ADGRL4	0.75628	2.94664	5.55175e-05	0.00164074
BATF	0.842188	1.61702	5.65806e-05	0.00166502
CD63	0.674493	8.22941	5.73321e-05	0.00168234
TMEM204	0.611101	3.78179	5.78073e-05	0.00169148
MVP	0.833195	3.62934	5.82709e-05	0.00169783
ZNF367	-0.601929	2.30823	5.88226e-05	0.00170908
PSIP1	-0.702298	3.66573	5.90955e-05	0.00171219
ZNF460	-0.602627	1.45999	5.95109e-05	0.00172146
RAB4B	0.606383	1.86791	5.97722e-05	0.00172214
GM2A	0.589617	4.49842	6.12962e-05	0.0017571
FAM167B	0.624101	2.22745	6.1674e-05	0.00176219
SNX10	0.890473	2.3266	6.18379e-05	0.00176312
DCSTAMP	0.983996	1.41838	6.21617e-05	0.00176635
PARD3	-0.59507	2.76577	6.24348e-05	0.00176997
CX3CL1	0.705939	2.11911	6.24605e-05	0.00176997
P4HA1	-0.823561	5.91012	6.31725e-05	0.00178769
CCL28	-0.646744	1.9626	6.48628e-05	0.0018181
RBAKDN	0.608863	0.777229	6.71862e-05	0.00187558
GPR153	-1.00215	4.12618	6.88488e-05	0.00191167
IFI35	0.866079	3.41239	7.02892e-05	0.0019453
CD84	1.13185	2.68943	7.03429e-05	0.0019453
FASN	-0.723002	4.72267	7.05181e-05	0.00194606
GZMK	0.732317	0.87305	7.21528e-05	0.00198209
GAL3ST4	0.625578	2.93301	7.22523e-05	0.00198219
BOLA3-AS1	-0.596895	1.68732	7.32123e-05	0.00199791
SERPINA1	0.935025	1.97825	7.45545e-05	0.00202119
CLDN5	0.968014	2.8913	7.48626e-05	0.00202423
RENBP	0.916986	2.7509	8.00694e-05	0.00213154
TMEM208	0.629521	4.47456	8.28062e-05	0.00219591
TAP1	0.762321	3.97335	8.32588e-05	0.00220225
BORCS6	0.727236	2.19832	8.70045e-05	0.00227922
NFKBIE	0.637955	3.33014	8.70511e-05	0.00227922
CENPF	-0.588845	3.05521	8.811e-05	0.0022953
ZNF711	-0.737248	1.57255	8.92258e-05	0.00231013
CCL3	0.666513	1.44557	9.22615e-05	0.00237785
PPIB	0.629868	7.5964	9.40834e-05	0.00240541
S100A8	0.694883	0.887409	9.56321e-05	0.0024404
SDS	0.672814	1.67801	9.56879e-05	0.0024404
MYL12B	0.58836	6.60831	0.000100176	0.00252972
GPR137B	0.818483	3.47429	0.000103116	0.0025883
PRUNE2	-0.791	1.38761	0.000104587	0.00260938
SRPK3	-0.688445	1.03781	0.000105662	0.00262668
KIF11	-0.598651	3.3053	0.000109647	0.00270904
SERPING1	1.05548	4.28584	0.000115342	0.00280984
CTSZ	0.849282	7.24378	0.000117517	0.00285272
SLC25A20	0.807636	2.99114	0.000119639	0.00289559
ALOX5	1.13315	1.75011	0.000120554	0.00290595
ESPN	-0.648982	0.65727	0.000122424	0.00294073
PSME2	0.621232	4.73821	0.000122847	0.00294748
PM20D2	-0.658869	2.29696	0.000125774	0.0030107
PIMREG	-0.63034	2.29442	0.000127373	0.00304194
SIGLEC15	1.37339	2.73775	0.000132528	0.00316131
ODF3B	0.656978	1.51737	0.000132678	0.00316131
EGFL7	0.659139	3.3594	0.000145345	0.00342756
OAS2	0.905197	2.85474	0.000145858	0.00343021
TRAPPC1	0.957499	5.96959	0.000148532	0.0034655
FXYD5	0.749465	5.14868	0.000154184	0.00357077
TIMP1	0.900074	8.54855	0.000157302	0.00363891
MILR1	0.653464	2.46448	0.000162203	0.00371483
DLL4	0.625081	2.45471	0.000168939	0.0038309
BEND5	-0.76297	1.66595	0.000169947	0.00384511
PCDHGC3	-0.704094	3.54697	0.000174443	0.00391724
LINC01894	-0.62878	0.715301	0.000174454	0.00391724
APLNR	1.1255	3.28454	0.000178576	0.00397952
KIF26A	-1.03974	3.64394	0.000187386	0.00414012
C16orf54	0.6393	1.17171	0.000190641	0.00419005
PRKAB2	-0.603877	3.03261	0.00019101	0.00419005
AUTS2	-0.727058	2.9034	0.00019115	0.00419005
RGS1	0.802525	1.88016	0.000194858	0.00425321
USP1	-0.619873	4.24665	0.000200872	0.00434059
HSPB8	-1.21823	2.2161	0.000212098	0.00452168
C14orf132	-0.782279	3.31015	0.000218013	0.0046192
PRF1	0.650452	1.03034	0.000232327	0.00487745
SLC12A5-AS1	1.37703	3.25205	0.000234923	0.00491198
GASK1B	0.818296	3.14275	0.000236448	0.00493388
C1orf21	-0.623057	1.97978	0.000245646	0.00508983
RRAS	0.593482	4.71638	0.000249583	0.00516104
AMOTL1	-0.676655	2.82851	0.000253903	0.00522439
DEK	-0.617204	4.91223	0.000258569	0.00528862
COX4I1	0.592117	5.39275	0.000264423	0.00537113
ATP6V0D2	1.20558	2.70783	0.000269565	0.00544836
APBB1IP	0.731699	2.26679	0.000270997	0.00546171
GPSM2	-0.617438	2.98571	0.00027373	0.0055023
TRAPPC6A	0.617526	3.479	0.000279079	0.00559187
TMTC2	-0.79645	2.96909	0.000287428	0.00570932
LOC101929494	0.640385	0.963879	0.000289268	0.00573484
GJA5	0.772366	1.51723	0.000300157	0.00591664
SHTN1	0.669891	1.79675	0.000301569	0.0059309
LINC01819	0.603946	0.56659	0.000305538	0.00599147
PLCB4	-0.654159	1.89821	0.000313051	0.00611247
GNG11	0.607341	3.5587	0.000335273	0.00644129
CACNA1G	-0.696689	0.889176	0.000338328	0.00648949
KCNMA1	-0.650038	1.40871	0.000342623	0.00655969
RBP7	0.668677	1.86	0.000353344	0.00670283
SPSB4	-0.642567	0.926858	0.000360039	0.00679862
TCIM	0.712475	1.81721	0.000362465	0.00682571
MMP9	1.84185	9.40566	0.000370468	0.00694477
CXCL11	0.800594	0.955921	0.000371747	0.00696242
CXCL9	1.17253	1.55826	0.000376202	0.00703256
TGM2	0.920337	2.91111	0.000381052	0.00707892
NFIX	-0.909909	5.07753	0.000381552	0.00708186
MUC1	-0.721887	1.35154	0.000393595	0.0072184
CEBPA	0.685749	2.0266	0.000393841	0.0072184
SDF2L1	0.593889	5.16004	0.000395518	0.00723063
LRIG3	-0.740658	2.49487	0.000401042	0.00729931
S100A3	0.686473	2.34421	0.000422559	0.00759785
C6orf226	0.730787	3.24575	0.000422593	0.00759785
KLHL23	-0.593617	1.21532	0.000424874	0.00760866
PHOSPHO2-KLHL23	-0.593617	1.21532	0.000424874	0.00760866
NDUFA1	0.608891	5.76536	0.00044281	0.00784525
CLEC3B	0.772733	2.16458	0.000452586	0.00799105
LTBP2	0.868275	2.36834	0.000458291	0.00807107
KIAA0040	0.935509	3.00103	0.000476364	0.00828344
EPSTI1	0.682322	2.02843	0.000485381	0.00837677
TFPI	0.599112	1.89273	0.000492424	0.00844891
NRK	-0.689172	0.926099	0.000521574	0.0088317
EMILIN3	-0.711569	0.828387	0.000533422	0.00897348
ZNF395	-0.676523	3.1275	0.000563364	0.00931057
HMOX1	1.10827	4.98111	0.000576094	0.00949039
TGFBR2	0.641034	4.20568	0.000589131	0.00963601
IFIH1	0.680173	2.07476	0.000594943	0.00970035
F13A1	1.04075	2.62574	0.000620237	0.0100179
AGA	0.590356	2.59037	0.000668249	0.0106354
NDUFA13	0.590923	3.81962	0.00067296	0.0106939
TBX4	-0.629661	1.23891	0.000707654	0.0110725
CYTOR	0.624293	2.73159	0.000710901	0.0111004
HBEGF	0.590892	2.27814	0.000718953	0.0111667
MEX3B	-0.616487	3.06725	0.000740641	0.011401
JPH1	-0.722147	0.818876	0.000799229	0.0120602
SCD	-0.783227	5.02099	0.000839591	0.0124959
GPRC5A	-0.748625	1.08433	0.000880008	0.0128566
LY6E	0.845299	6.54818	0.000881428	0.0128682
CCBE1	0.626457	1.3235	0.000896696	0.0129809
ANKH	0.64343	4.22497	0.000897314	0.0129809
RANGRF	0.758574	2.74515	0.000928252	0.0133063
SPP1	1.38714	8.62174	0.000940037	0.0134204
MX1	0.946049	2.38407	0.000942816	0.0134508
RCN3	0.606357	7.32833	0.000969992	0.0137436
LOC102724450	-0.631871	1.01275	0.000984862	0.0138876
CHAMP1	-0.593618	2.87702	0.000991916	0.0139487
CD200	0.691689	2.38834	0.0010056	0.0140743
UBB	0.628173	8.47797	0.00100993	0.0141134
TMEM37	0.645813	2.62115	0.00107304	0.0147484
CSTB	0.718806	6.07483	0.00108757	0.0148788
CYP24A1	-0.598473	0.597911	0.00109007	0.0149032
COCH	-1.06026	1.36005	0.00109682	0.0149657
BTN3A2	0.605033	3.23497	0.00112072	0.0152198
PTPN22	0.619573	1.66733	0.00115078	0.0155377
CERKL	0.707486	2.38955	0.00115505	0.0155751
RAMP3	0.766942	1.94865	0.00115904	0.0156187
C3	0.835067	1.55827	0.00117455	0.0157558
IGFBP6	0.848856	4.23398	0.00117578	0.015762
BLVRB	0.658935	4.333	0.00118146	0.0157767
TSPO	0.606114	5.63894	0.00121164	0.0160551
SH3GL2	0.656307	1.05887	0.00121867	0.0161276
AHNAK2	-0.665198	1.29258	0.00122893	0.0162219
GGT5	0.641026	2.32939	0.00124802	0.0163554
ITPR3	-0.612316	1.89307	0.0012613	0.0164598
TNFAIP8L3	-0.705432	2.03434	0.00129987	0.0167934
SEMA7A	0.732575	3.50645	0.00132505	0.0170229
RSAD2	0.871293	1.60643	0.00135711	0.017327
BEX4	0.632783	2.71241	0.00137469	0.0174847
ATP6V1B2	0.610805	4.45145	0.0014216	0.0178845
KLF5	-0.629137	1.95443	0.0014528	0.0181232
C1orf54	0.618824	3.30455	0.00149024	0.018512
VEGFC	0.617765	3.02244	0.00151982	0.0187106
MYC	-0.676887	5.07486	0.00152484	0.0187613
GBGT1	0.59298	2.19966	0.00154281	0.0188738
CBLN4	-0.830565	1.07209	0.00154495	0.0188738
CMPK2	0.61345	1.31711	0.00159491	0.0193284
C1QTNF6	0.661105	3.21004	0.00160584	0.019411
RNF144A	-0.609486	3.60239	0.001616	0.0194996
CSRP2	-0.665898	3.36857	0.00162682	0.0195706
SOX18	0.728359	4.13514	0.0016279	0.0195706
ADPRHL1	-0.597845	1.39769	0.00163393	0.01958
LPAR3	-0.812256	1.60112	0.00166286	0.0197325
MAGEB2	1.0549	0.917823	0.00166626	0.0197485
ZNF521	-0.714411	2.27256	0.00167301	0.0197865
DDN	-0.679304	1.10536	0.00171134	0.0200769
CCND1	0.802274	4.13802	0.00172593	0.0201664
LINC01836	0.719425	1.13973	0.00180002	0.0207505
ENHO	-0.987495	2.71686	0.00183268	0.0210716
LOC730101	-0.60958	1.9992	0.00184998	0.0211595
CLEC2B	0.629865	2.03394	0.0018905	0.0213838
WWP2	-0.639175	3.67891	0.00189805	0.0214028
RDH10	-0.677258	2.72846	0.00191701	0.0215695
DBNDD1	-0.596647	0.60518	0.00193222	0.0217085
SLC9B2	0.880166	3.68234	0.00198579	0.0221503
WDR86-AS1	0.589486	1.23664	0.00202523	0.0223923
TNFRSF4	0.585052	2.25157	0.00202699	0.0223923
GBP2	0.636873	2.55564	0.0020447	0.0225037
NKX3-2	-0.625193	1.34196	0.00208593	0.0227634
CHST1	0.617258	2.58151	0.00212505	0.023008
CSDC2	-0.762663	1.16243	0.00223117	0.0237562
ADAMTS18	-1.00546	1.45207	0.00226376	0.0240189
IFI44L	0.799309	2.13226	0.0022922	0.024246
WNT11	-0.697229	1.49857	0.00229978	0.0243012
IFIT3	0.718762	3.6776	0.0023758	0.0249513
AMIGO2	0.594848	1.2625	0.00238991	0.0250421
LGALS1	0.654381	9.44793	0.00244099	0.025378
CHCHD10	0.617745	3.80217	0.00244753	0.0254331
TM4SF19	0.902058	1.89318	0.00249246	0.0257833
C2	0.760062	2.32359	0.00251084	0.0259085
PRPH	-0.834153	1.02482	0.00253726	0.026077
OASL	0.80588	1.87637	0.00257081	0.026291
WNT10B	-0.753824	2.14993	0.0026146	0.026594
RAC3	-0.840518	3.64839	0.00263443	0.0267236
COL27A1	-0.778877	2.8941	0.0026521	0.0268564
C8orf88	-0.659655	2.79186	0.00265614	0.0268841
C1QL4	-0.776666	1.34639	0.00266061	0.0268988
DUSP23	0.662026	4.24953	0.00267518	0.0269975
PTPRF	-0.647613	2.59156	0.002707	0.0271884
ERAP2	0.966146	2.38373	0.002756	0.0275199
IFI27L2	0.601944	4.01109	0.00276164	0.0275603
ADAMDEC1	0.633498	1.02923	0.0027819	0.0276785
H2AC8	0.68632	2.13391	0.00286493	0.0281923
THY1	0.699798	5.17435	0.00290742	0.0283945
LDLR	-0.618817	2.62124	0.00294343	0.0286008
AK4	-0.689109	1.60939	0.00296383	0.028758
ENO2	-0.848575	3.77846	0.00299439	0.0289598
PHLDA2	0.64718	3.01231	0.00302473	0.0291795
BAALC	0.764025	2.21548	0.00313465	0.0299067
STX8	0.613075	2.80498	0.00319671	0.0303342
IL4I1	0.716622	1.94948	0.00321583	0.03039
HYAL1	0.774829	1.90753	0.0032251	0.0304637
PLAUR	0.676611	3.43896	0.00323442	0.0304959
CACNG4	-0.770717	0.835695	0.00338413	0.03142
PRND	0.704048	1.42306	0.00341437	0.0316438
TAFA5	-0.888917	1.69426	0.00348927	0.0321792
PF4	0.597166	0.881805	0.00356775	0.0326551
INA	-0.612924	0.859224	0.00364588	0.0331645
DAAM2	-0.6399	3.78608	0.00367612	0.0333087
PLTP	0.693761	5.59547	0.0036865	0.0333723
PKP1	-0.804998	0.786987	0.00377567	0.0339268
TDRD3	0.602172	2.44172	0.00382657	0.0341817
RTN4R	-0.622665	1.17276	0.00383657	0.0342358
PARM1	0.77159	2.16007	0.00387941	0.034533
HBA2	1.42925	3.97872	0.00400767	0.0354108
KLF4	-0.618051	3.30451	0.00402998	0.0355851
TXNIP	0.588032	5.77797	0.00415887	0.0362659
H3C4	0.600969	2.02748	0.00439697	0.0376586
CD82	0.732003	3.87293	0.00445941	0.0380475
GBP1	0.783544	2.79914	0.00454082	0.0385391
PYGL	-0.688447	3.67795	0.00470489	0.0395239
FGFR2	-0.791738	2.79678	0.00472017	0.0396156
NPW	-1.19112	2.40487	0.00473298	0.0396971
ENPP1	0.698915	3.19404	0.00483683	0.0403445
SAMD5	-0.673435	1.62656	0.00498887	0.0411582
SPINT1	0.58511	2.08209	0.00515471	0.0420329
HOXD11	-0.628324	1.22512	0.00517362	0.0421438
NEFH	-0.694005	1.96341	0.00518752	0.0422016
EPHB2	-0.672445	2.56131	0.00530941	0.0428947
SOX8	-0.644367	0.679207	0.00539931	0.0433666
HK2	-0.639501	2.86986	0.00540443	0.0433908
CFH	0.662825	3.49063	0.00541485	0.0434312
BARX1	-1.13045	1.93358	0.00555402	0.0441458
TNFRSF12A	0.615007	4.8076	0.00566269	0.0447342
HCP5	0.59763	2.05831	0.0057613	0.0453053
CLEC11A	0.903745	7.74814	0.00581466	0.0454767
S100A4	0.716149	7.61927	0.00590367	0.0459006
FCGBP	0.755645	1.84117	0.00609677	0.0468727
LFNG	0.632111	3.8632	0.0062631	0.0477428
IGFBP4	0.647388	6.64208	0.00628416	0.0478254
HBB	1.33362	4.59108	0.00643953	0.0484237
PLAU	0.682937	4.02232	0.00654152	0.0489888
ALDOC	-0.782109	2.19318	0.00659395	0.0492265
IFIT1	0.661563	2.61469	0.0066722	0.049545
DPYSL4	-0.794492	1.83856	0.00678066	0.0499554

## Sheet: Table S3
DEGs between high- and low-StromalScore groups
Tag	logFC	AveExpr	P.Value	adj.P.Val
DAB2	1.05214	4.03357	2.32905e-12	2.40568e-08
LOC112267931	1.05214	4.03357	2.32905e-12	2.40568e-08
LY96	1.1095	3.24224	7.93392e-11	5.4633e-07
SLCO2B1	1.1588	2.16015	2.50008e-10	1.13031e-06
CRISPLD2	1.67406	2.3172	3.24703e-10	1.13031e-06
HTRA1	1.65571	6.64515	3.28293e-10	1.13031e-06
MS4A7	1.29058	2.4188	7.30047e-10	1.98215e-06
SDCBP	0.76167	5.11054	7.67605e-10	1.98215e-06
MRC1	1.0833	1.81415	3.13684e-09	7.20009e-06
MSR1	1.02793	2.0703	5.43056e-09	1.08965e-05
PLXDC1	1.13348	2.19324	6.88568e-09	1.18537e-05
GPR34	1.11767	2.06241	1.07829e-08	1.64715e-05
PLXNC1	0.828915	1.57125	1.42947e-08	1.91559e-05
STAB1	1.32795	3.40962	1.53166e-08	1.91559e-05
P4HA3	1.38359	1.99456	1.57639e-08	1.91559e-05
LYVE1	0.958898	1.30775	1.87396e-08	2.15068e-05
TLR7	0.669629	0.787324	2.45177e-08	2.53961e-05
VSIG4	1.59528	2.69526	2.53609e-08	2.53961e-05
C3AR1	1.07119	2.56783	2.58202e-08	2.53961e-05
SLC7A7	0.922096	2.21646	2.70459e-08	2.53961e-05
NID2	1.38648	3.67287	2.89883e-08	2.60365e-05
IGFBP4	1.22758	6.64208	3.13487e-08	2.62783e-05
PODN	1.21274	1.90973	3.18017e-08	2.62783e-05
TREM2	1.2828	2.99036	3.63061e-08	2.88466e-05
CD163	1.36442	2.72073	6.30215e-08	4.82185e-05
OLFML2B	1.34027	7.21549	6.55079e-08	4.83308e-05
CYBB	1.36397	2.94167	7.96623e-08	5.67471e-05
NFKB1	0.601257	2.81219	8.25364e-08	5.68346e-05
C1RL	0.81147	1.74828	9.86461e-08	6.57365e-05
FCGR1A	0.947388	1.29872	1.08071e-07	6.84057e-05
LY86	0.981714	1.93341	1.09274e-07	6.84057e-05
POSTN	1.90753	5.7147	1.34841e-07	7.95873e-05
THEMIS2	0.883386	2.56066	1.46266e-07	8.39324e-05
HLA-DMA	1.22815	3.76868	1.71263e-07	9.31038e-05
GGTA1P	0.768013	1.17099	1.83722e-07	9.4883e-05
C2	1.24083	2.32359	2.11627e-07	0.000106629
MPEG1	1.21832	2.86406	2.22621e-07	0.000109498
MS4A4A	1.13878	2.14723	2.3918e-07	0.000114907
ITGAM	0.805021	1.5499	2.70774e-07	0.000127128
ADAP2	1.01938	2.48017	2.93308e-07	0.000131721
PDGFRB	1.09441	4.94649	3.2491e-07	0.000139833
S1PR1	0.890386	3.69117	3.41563e-07	0.000142728
RFTN1	0.759624	3.1129	3.46508e-07	0.000142728
THY1	1.14047	5.17435	3.52364e-07	0.000142728
TLR4	0.901811	1.85832	4.6085e-07	0.000183082
FAP	1.37255	2.45144	4.80109e-07	0.000185262
SAPCD2	-0.988491	2.65724	4.87081e-07	0.000185262
LRRC32	1.09422	2.50424	4.93243e-07	0.000185262
C1S	1.65706	3.20001	5.34516e-07	0.000195673
GAL3ST4	0.769687	2.93301	5.39906e-07	0.000195673
LAIR1	0.892633	1.91593	5.78006e-07	0.000201163
FCGR2A	1.10752	2.9274	5.84268e-07	0.000201163
FCGR2C	1.10752	2.9274	5.84268e-07	0.000201163
CD74	1.53115	7.58707	6.1336e-07	0.000204582
LPAR5	0.737614	1.45828	6.30775e-07	0.000204582
AFMID	-0.593768	2.43435	6.46634e-07	0.000204582
DRAM1	0.598523	1.9579	6.54185e-07	0.000204582
SIRPA	0.797104	3.10332	6.55637e-07	0.000204582
MSC-AS1	0.923118	1.4572	6.63521e-07	0.000204582
JCAD	0.654732	2.42912	7.43253e-07	0.000223412
DSE	0.693363	1.74842	7.46221e-07	0.000223412
AEBP1	1.76741	6.67456	7.98259e-07	0.000229511
HLA-DRA	1.47016	7.25556	7.99921e-07	0.000229511
NUDT8	-0.680156	2.0905	8.31842e-07	0.0002354
FPR1	0.812412	1.12732	8.53016e-07	0.000235536
DPYD	0.731207	2.07337	8.60324e-07	0.000235536
CENPT	-0.625362	2.88379	8.9937e-07	0.0002392
DLX4	-1.61419	2.68094	9.03166e-07	0.0002392
ISLR	2.67821	3.36486	9.44089e-07	0.000246873
CALD1	1.03364	4.78591	1.01374e-06	0.000261774
LGR6	-1.43913	1.55587	1.15551e-06	0.000294697
HLA-DMB	0.934297	2.13767	1.23164e-06	0.000306545
SASH3	0.871344	1.75498	1.3548e-06	0.000326533
GGT5	0.925064	2.32939	1.35937e-06	0.000326533
C3	1.19813	1.55827	1.38834e-06	0.000329658
ACTG2	1.46074	1.40126	1.55848e-06	0.000364455
PTPN3	-0.699743	1.69494	1.58661e-06	0.000364455
EGFL6	2.54488	2.54946	1.58781e-06	0.000364455
TEK	0.700582	1.32162	1.64129e-06	0.000371505
IL10RA	0.809286	1.64431	1.65449e-06	0.000371505
CAV1	1.18887	3.90744	1.74755e-06	0.000387655
LIMA1	0.799385	3.76903	1.76394e-06	0.000387655
MAF	0.993102	3.83032	1.784e-06	0.000387687
CTSS	1.11495	3.47015	1.80605e-06	0.000387687
LINC02593	-1.14716	1.80065	1.82039e-06	0.000387687
BNIP3	-1.03126	3.59599	1.8887e-06	0.000394659
STOM	0.622973	4.84706	1.89134e-06	0.000394659
FPR3	1.0923	2.74841	1.99883e-06	0.000411521
COL15A1	1.10164	3.78155	2.02962e-06	0.000411521
SPARCL1	0.961488	3.45853	2.063e-06	0.000413761
CHML	-0.986298	2.05353	2.13611e-06	0.000417558
F13A1	1.39831	2.62574	2.14257e-06	0.000417558
COL6A1	1.3294	8.44705	2.205e-06	0.000425709
HLA-DRB1	1.42717	6.53724	2.24057e-06	0.000427953
PHLDB2	0.814492	1.35547	2.25806e-06	0.000427953
HLA-DPB1	1.22497	5.0643	2.29071e-06	0.000430196
FADS1	-0.821741	3.64272	2.31636e-06	0.000431094
SAC3D1	-0.811206	3.65587	2.38083e-06	0.000439136
VCAM1	1.31895	2.31746	2.41837e-06	0.000442112
ACAT2	-0.607658	2.31238	2.66022e-06	0.000477771
SFRP4	1.87064	4.35958	2.69449e-06	0.000477771
PRICKLE2	0.748372	1.25769	2.70593e-06	0.000477771
EHD2	0.8426	5.28932	2.92442e-06	0.000511972
GJA5	0.973637	1.51723	3.0178e-06	0.000523881
ALOX5AP	1.02953	2.34902	3.1284e-06	0.000538554
GIMAP6	0.735536	1.99781	3.15674e-06	0.000538942
LPAR6	0.797909	2.60486	3.23766e-06	0.000548226
RGS5	1.09094	2.59042	3.29604e-06	0.000553574
FBXL7	0.793012	3.12544	3.40923e-06	0.000567967
LINC01060	-0.901978	1.12006	3.53458e-06	0.000584139
SPON2	1.46086	2.47784	3.69976e-06	0.000604004
CRISPLD1	1.30776	3.44862	3.71326e-06	0.000604004
PLAU	1.11503	4.02232	3.84815e-06	0.000621055
MXRA5	1.38797	5.0724	3.89505e-06	0.000623751
IGFBP7	0.868754	6.78499	3.95051e-06	0.000627654
DLX3	-1.74519	4.28065	4.07105e-06	0.000627654
MS4A6A	1.02439	2.2717	4.07133e-06	0.000627654
CX3CR1	0.851292	0.99722	4.23994e-06	0.000648805
SULF2	1.15395	2.76758	4.39369e-06	0.000667388
MSC	1.47305	2.76072	4.51713e-06	0.00068113
UBE2T	-0.796211	4.23889	4.64184e-06	0.000694863
PLEKHO2	0.621708	3.9268	4.73798e-06	0.000704153
SCN1B	0.658806	1.56697	4.83945e-06	0.000707216
TNS1	0.740445	2.25844	4.86088e-06	0.000707216
ECM2	1.22537	2.34069	4.96778e-06	0.000717652
LGMN	0.630641	5.43058	5.18656e-06	0.000744056
C1orf198	-0.734797	4.39029	5.31877e-06	0.000757279
C1R	1.26494	3.95095	5.35217e-06	0.000757279
GALNT10	0.740917	2.86303	5.38871e-06	0.000757279
CAV2	0.651477	1.86773	5.67506e-06	0.000792131
RCOR2	-1.26104	4.67468	5.97751e-06	0.00082657
LRRC25	0.836041	1.9708	6.15669e-06	0.00082657
TDO2	0.972742	1.13201	6.18122e-06	0.00082657
PREB	-0.630251	4.53379	6.20188e-06	0.00082657
FAM20B	-0.622698	3.68234	6.24933e-06	0.000827555
FOXP1	0.783948	2.06771	6.42263e-06	0.00083899
PLXDC2	0.856889	2.45981	6.45725e-06	0.00083899
CRYBG1	0.788376	1.78587	6.45752e-06	0.00083899
HLA-DPA1	1.31029	3.94801	6.49982e-06	0.000839208
EPAS1	0.794294	4.26407	6.57964e-06	0.000844238
TNFRSF1B	0.79396	3.11897	6.7819e-06	0.000859512
CARD6	0.589705	1.56002	7.55621e-06	0.000951806
LAMP2	0.68825	4.94345	7.69633e-06	0.000957775
CGREF1	-1.44455	3.17395	7.96595e-06	0.000976075
FANCE	-0.663909	2.46234	7.9782e-06	0.000976075
C1QB	1.50886	5.4053	8.07243e-06	0.000980943
CD14	1.35337	4.82528	8.28517e-06	0.000995931
HLA-DQB1	1.23897	3.10127	8.29219e-06	0.000995931
NECAB3	-0.62154	2.58371	8.38823e-06	0.00100164
CXADR	-0.958831	1.60957	8.72005e-06	0.0010194
SAMD11	-1.38073	3.33916	8.75097e-06	0.0010194
LPXN	0.659746	2.18848	8.78144e-06	0.0010194
APOL1	1.27683	3.4673	8.78366e-06	0.0010194
C5AR1	0.852559	2.3474	8.83931e-06	0.00102013
PLPP1	0.663004	3.82432	9.10741e-06	0.00103374
SH2B3	0.590845	3.68207	9.31538e-06	0.00105157
GYPC	0.820892	3.29994	9.76458e-06	0.0010926
C14orf180	-0.608201	0.695781	9.83757e-06	0.0010926
GPNMB	1.14344	5.58288	1.05893e-05	0.0011698
LOXL1	1.59303	4.32582	1.06501e-05	0.00117027
SLC8A3	-1.4541	2.30406	1.07626e-05	0.00117637
TMCC2	-0.993429	2.11201	1.10447e-05	0.00120085
MANBA	0.611382	2.19603	1.11127e-05	0.00120099
CEBPA	0.834182	2.0266	1.12109e-05	0.00120099
RASSF7	-0.616459	1.50789	1.12204e-05	0.00120099
FADS2	-1.02528	4.30208	1.13167e-05	0.00120506
CCDC3	-1.30679	4.73134	1.17862e-05	0.00123594
COL6A2	1.27879	8.44899	1.18993e-05	0.00124149
HSPD1	-0.659972	5.89145	1.23433e-05	0.0012686
TP73	-0.634138	0.435819	1.24833e-05	0.00127663
KLHL17	-0.745987	2.25389	1.34246e-05	0.00136614
MYOM2	-0.8778	1.06345	1.38023e-05	0.00139768
UBA7	0.642312	2.48124	1.39422e-05	0.00140497
C1QC	1.40408	6.13447	1.45144e-05	0.00145128
KLHL23	-0.71727	1.21532	1.46654e-05	0.00145128
PHOSPHO2-KLHL23	-0.71727	1.21532	1.46654e-05	0.00145128
FNBP1	0.590368	2.13796	1.48669e-05	0.00146247
CTPS1	-0.639486	3.68109	1.49825e-05	0.00146687
COL14A1	1.68481	2.69089	1.52497e-05	0.00147818
RAB3IL1	0.726853	3.05221	1.55064e-05	0.00148991
RHPN2	-0.673494	1.04611	1.58247e-05	0.00151346
JAG2	-0.974666	3.04633	1.60791e-05	0.0015307
MYH9	0.686135	6.79418	1.6495e-05	0.00156309
TCN2	0.77855	2.33051	1.679e-05	0.00158378
PLPP3	0.742352	3.18401	1.71004e-05	0.00159684
TNFAIP6	1.14168	2.67147	1.71604e-05	0.00159684
LUM	1.27135	8.68213	1.73838e-05	0.00160649
JAZF1	0.630973	3.03782	1.75701e-05	0.00160649
CAVIN1	0.801621	6.36259	1.7886e-05	0.00162532
IL13RA1	0.599337	4.403	1.79764e-05	0.00162532
CFH	0.991382	3.49063	1.80902e-05	0.00162532
CD248	1.35697	5.44182	1.80958e-05	0.00162532
PPA1	-0.585952	3.78374	1.86863e-05	0.00166936
CLEC3B	0.926908	2.16458	1.89249e-05	0.00166936
CH25H	1.16179	1.52922	1.89833e-05	0.00166936
HRH1	0.767851	1.91557	1.9071e-05	0.00166936
PDK1	-0.634606	1.38854	1.96896e-05	0.00170903
CD37	0.715407	1.79616	1.99753e-05	0.00171908
NPL	0.604937	2.01298	2.01383e-05	0.00171908
HLA-DOA	0.836037	1.78162	2.05169e-05	0.00173704
SMAD9	-0.868959	2.17307	2.06567e-05	0.00174174
COL6A3	1.29286	6.10373	2.09694e-05	0.00176092
ANO5	-1.58956	3.48766	2.19645e-05	0.00182226
ITGA5	0.821433	4.52286	2.2277e-05	0.0018408
LTK	-0.975668	1.61734	2.26771e-05	0.00186639
SNRPE	-0.625531	5.04456	2.31112e-05	0.00188573
MNDA	0.717816	1.63712	2.31859e-05	0.00188573
RHBDL2	-1.41098	3.81436	2.45388e-05	0.00197246
MIR4444-2	-0.597614	0.738512	2.47324e-05	0.0019796
SSC5D	0.887959	1.67415	2.48193e-05	0.0019796
TMEM64	0.692755	2.89214	2.49254e-05	0.00198042
EDIL3	1.07409	4.47192	2.54312e-05	0.00201287
FYB1	0.793018	1.6286	2.56298e-05	0.00202084
FAM189A2	-0.680449	1.07753	2.6107e-05	0.00203355
PMEPA1	0.964337	4.9298	2.61847e-05	0.00203355
ARHGAP22	0.596273	1.24762	2.70822e-05	0.00208755
SLC43A2	0.595382	1.62537	2.73254e-05	0.00209847
GLIPR2	0.731504	2.81124	2.79397e-05	0.00212138
TLR2	0.637853	1.52326	2.80346e-05	0.00212138
COL3A1	1.67449	9.00497	2.85335e-05	0.00214344
ARSI	0.907609	1.34578	2.95364e-05	0.00221073
FXYD6	-1.2953	3.94958	3.03796e-05	0.00225346
C1QA	1.4199	5.71851	3.05793e-05	0.0022561
PTPRG	0.610912	2.27547	3.09928e-05	0.00227039
COL11A2	-2.06721	4.6117	3.14545e-05	0.00228033
TPD52	-0.85014	1.52056	3.1587e-05	0.00228033
PRSS23	0.883318	3.10466	3.17431e-05	0.00228033
CPM	0.606999	1.92864	3.1782e-05	0.00228033
HPCAL1	-0.756618	4.04116	3.17909e-05	0.00228033
ABCA3	-0.745696	1.09273	3.22784e-05	0.00230729
OLFML3	1.13848	5.8282	3.25856e-05	0.00232122
C1QTNF6	0.852744	3.21004	3.28026e-05	0.00232865
CD24	-1.5631	4.99008	3.34944e-05	0.00236961
SLC7A8	1.09229	3.76418	3.41243e-05	0.00239796
SRPK1	-0.613787	3.20982	3.41272e-05	0.00239796
CSTA	0.593241	1.16199	3.47106e-05	0.00242365
GASK1B	0.91247	3.14275	3.48387e-05	0.00242365
PTAFR	0.723485	1.92024	3.48449e-05	0.00242365
STEAP1	0.821732	2.85325	3.5353e-05	0.00244255
MMP2	0.943238	7.28424	3.65818e-05	0.00249572
RPL13	-0.701171	7.19487	3.67623e-05	0.00249572
GEM	1.07466	2.19759	3.69827e-05	0.00249572
HLA-DRB5	1.58122	4.47335	3.71995e-05	0.00249572
TAGLN	1.15717	3.58713	3.72373e-05	0.00249572
SIGLEC1	0.84013	1.58733	3.73383e-05	0.00249572
ROR1	0.703956	1.89671	3.74514e-05	0.00249572
EMB	0.779235	1.49416	3.77106e-05	0.0025049
ZNF692	-0.636451	1.99383	3.83847e-05	0.00253858
ANGPTL2	1.34259	5.27653	3.84633e-05	0.00253858
TMEM30B	0.712107	0.866734	3.86765e-05	0.00254452
CLEC2B	0.816312	2.03394	3.97891e-05	0.00260115
SNHG1	-0.643641	3.40763	4.22133e-05	0.00271664
PANX3	-2.24737	5.28109	4.28429e-05	0.00273801
ARHGAP30	0.621785	1.92196	4.28782e-05	0.00273801
BAMBI	-1.5389	5.05733	4.29429e-05	0.00273801
NTN4	0.812745	1.61571	4.33374e-05	0.00275466
INSC	-1.29427	3.66307	4.42331e-05	0.00278177
FAM162A	-0.787937	3.1758	4.593e-05	0.00286653
FGL2	0.86661	1.99481	4.64972e-05	0.0028845
HMCN1	0.907205	2.14581	4.6793e-05	0.00289416
POU2F2	0.612937	1.25839	4.71325e-05	0.00290646
CDK18	-0.914182	2.62465	4.81707e-05	0.00294411
SOST	-2.26864	2.80074	4.84701e-05	0.00295367
AIM2	1.17352	1.57575	4.90947e-05	0.00298294
SNAI2	0.837282	5.35558	5.00674e-05	0.00302825
SLC15A3	0.717963	2.43324	5.06533e-05	0.0030463
HRAS	-0.609778	4.27112	5.30661e-05	0.00316832
C1orf162	0.80635	1.94104	5.39766e-05	0.00320417
ZNF521	0.900771	2.27256	5.48971e-05	0.00323095
PHOSPHO1	-1.82487	5.21378	5.55736e-05	0.00326147
ACTA2	1.32591	4.39355	5.73037e-05	0.00333459
GALNT14	-1.26944	2.86739	5.75637e-05	0.00334031
RAMP3	0.933472	1.94865	5.93493e-05	0.00342389
PTCH1	-0.738576	1.82282	5.95012e-05	0.00342389
COCH	-1.28262	1.36005	6.11481e-05	0.00349916
LILRB2	0.625131	1.23158	6.62832e-05	0.00373101
PROSER2	-0.727935	1.77908	6.88846e-05	0.00383874
CCDC80	0.875625	3.75059	6.91268e-05	0.00383877
FBLIM1	0.68431	3.3201	6.93394e-05	0.00384025
SATB2	-1.09196	3.69421	7.05333e-05	0.00389593
ITGA11	1.13488	3.38961	7.27688e-05	0.00398775
ANTXR1	0.685248	5.16177	7.27748e-05	0.00398775
SESN2	0.618764	2.80955	7.29838e-05	0.00398862
MMP19	0.887333	1.86575	7.4651e-05	0.00405827
HSPA12B	0.896596	2.46071	7.56435e-05	0.0040817
EPHA3	1.10427	2.8443	7.59568e-05	0.00408624
GIMAP8	0.642198	1.82853	7.62532e-05	0.00408929
SLC25A4	-0.71157	2.29856	7.66075e-05	0.00408929
TMEM176B	1.07083	3.26123	7.7391e-05	0.00410988
LURAP1L	0.660619	1.06019	7.79088e-05	0.00412677
PTGS1	0.586254	1.76636	7.94832e-05	0.0041994
IGDCC4	0.730186	2.50903	8.15256e-05	0.00427976
SH2B1	-0.59221	3.14428	8.16258e-05	0.00427976
DLX2	-0.868639	1.25396	8.23009e-05	0.00429337
CD93	0.740319	3.9313	8.49473e-05	0.00442025
TNFSF12	0.67326	2.91051	8.52638e-05	0.00442558
SMPD3	-1.56674	3.0691	8.5524e-05	0.00442796
HOMER2	-0.939932	2.3231	8.66472e-05	0.0044749
RPL13AP6	-0.642748	1.94082	8.69098e-05	0.00447726
PILRA	0.59436	1.88404	8.82e-05	0.00453242
KITLG	0.680369	2.25721	8.85433e-05	0.00453878
KAZALD1	-1.07845	3.96676	8.88216e-05	0.00454177
RPS3	-0.682282	7.32034	8.90615e-05	0.0045428
APOL6	0.845706	2.84487	9.00961e-05	0.00458425
MME	1.26319	2.27056	9.04855e-05	0.00459275
PIK3CD	0.636884	1.59113	9.21564e-05	0.00465468
SNHG7	-0.671147	2.81971	9.29995e-05	0.00468581
ADAMTS4	0.840495	2.83879	9.33217e-05	0.00469061
CPNE7	-0.622298	0.943956	9.63522e-05	0.00477325
KCNE4	0.668158	1.04427	9.72366e-05	0.00480554
KDR	0.606453	2.89058	9.76765e-05	0.00481576
CLEC5A	0.587944	0.935774	9.86216e-05	0.0048453
DKK1	-1.49485	2.31735	9.87565e-05	0.0048453
GIMAP4	0.855866	2.9959	9.89794e-05	0.0048453
IFI16	0.771433	4.51155	9.95507e-05	0.00485969
UBE2S	-0.651134	4.84725	9.97438e-05	0.00485969
FAAH	-0.668502	1.60367	0.000100152	0.00486807
GJA4	0.878432	2.66169	0.000101676	0.00491904
HAND2	-0.628199	0.661162	0.000103157	0.00497899
GNG12	0.876114	3.78907	0.000109815	0.00521507
MFAP4	2.16692	2.6433	0.000113042	0.00532629
TSPAN18	0.967655	3.7133	0.000115799	0.00541218
EMILIN3	-0.785213	0.828387	0.000118064	0.00547636
GLIPR1	0.697047	2.39235	0.000118233	0.00547636
GAS6	0.791703	2.70745	0.000120174	0.00552909
KCNJ3	-0.769081	0.562609	0.000123579	0.00564855
COL22A1	-1.568	2.6546	0.000123864	0.00564855
APLNR	1.15112	3.28454	0.000124451	0.00566279
B3GNT2	0.596995	2.91045	0.000125131	0.0056812
TIMP2	0.73315	7.30533	0.000133019	0.0059861
OPN3	-1.2402	2.94923	0.000134756	0.00601441
TTYH3	0.729858	5.00293	0.000135133	0.00601632
NIPAL2	0.588644	1.88193	0.000136002	0.00604198
GADD45A	0.804713	3.5172	0.000139859	0.00614936
KLHL4	0.608091	0.592784	0.000142944	0.00626952
TRIM17	-0.828933	1.30627	0.000150231	0.0065336
CXCL12	1.04159	2.28844	0.000152583	0.00660808
KBTBD11	-0.647206	1.3949	0.000156687	0.00676054
TNFSF13B	0.69129	1.4775	0.000158718	0.00678883
GIMAP2	0.616407	1.80014	0.00015932	0.00678883
BNC2	0.649592	1.12887	0.000159385	0.00678883
TIMM13	-0.598937	5.06729	0.000161611	0.00683796
VSTM4	0.656471	2.21481	0.000161863	0.00683796
FTL	0.615653	10.9065	0.000167795	0.00703978
CD82	0.952221	3.87293	0.000168414	0.00704273
CDCA7	-0.758351	2.09145	0.00016898	0.0070521
GLB1L2	-0.850755	0.702876	0.00017153	0.00711567
SSPN	0.848468	2.92677	0.00017267	0.00712196
SYNPO	0.70515	2.92218	0.000172772	0.00712196
SLCO2A1	0.734184	1.27487	0.000173579	0.00712196
C3orf36	0.734184	1.27487	0.000173579	0.00712196
PROK2	-0.638858	0.65072	0.000174101	0.00712196
MMP11	1.04595	3.41539	0.000176803	0.00720396
ARSJ	0.630824	1.20976	0.000178561	0.00726123
SLC6A2	-0.668779	0.592418	0.000180535	0.00731274
MLC1	-1.38717	2.44698	0.000182776	0.00737471
DYSF	0.607115	3.14122	0.000182779	0.00737471
H2AW	-1.2793	2.58885	0.00018517	0.00744209
BAIAP2L1	0.727702	1.34114	0.000193503	0.00772099
AMPH	0.862882	1.47316	0.000193956	0.00772099
RUNX1	0.76998	2.51478	0.000196548	0.00778014
LOC100506403	0.76998	2.51478	0.000196548	0.00778014
SAMD9L	0.638284	2.10124	0.000197711	0.00780938
ITGB5	0.71332	5.44393	0.00020221	0.00792862
CTSB	0.640808	6.95521	0.000204353	0.00798019
DDIT4L	1.34559	1.84097	0.000206897	0.00801786
DEPP1	0.89115	2.5993	0.000207258	0.00801786
COL5A3	0.938817	4.27852	0.000207996	0.00803137
RPS25	-0.65603	7.98499	0.000209803	0.00808603
DLX1	-0.643993	1.72093	0.000210605	0.00810182
LPAR3	-0.946829	1.60112	0.000212478	0.00814747
TM4SF1	0.777891	3.05903	0.00021258	0.00814747
LGI2	0.61618	1.36679	0.000216815	0.00823463
MEF2C	-0.68382	3.94403	0.000217246	0.00823463
HAPLN3	0.83106	2.70107	0.000221085	0.00830396
PECAM1	0.663321	3.88062	0.000223664	0.00837413
DHCR24	-0.85533	4.50101	0.000223764	0.00837413
PLEK	0.73706	2.48409	0.000232156	0.00857937
GAS1	1.11714	3.89412	0.000234588	0.00862568
CPNE5	-0.981993	2.41796	0.000234993	0.00862568
S100A16	0.973332	4.33124	0.000240336	0.00873759
PLCD1	-0.636977	2.79606	0.000240612	0.00873759
COL16A1	1.05521	5.01536	0.000240668	0.00873759
TGFBR2	0.682057	4.20568	0.000241479	0.00873759
CMKLR1	0.669189	2.20454	0.000241935	0.00873759
TNFSF10	0.8978	2.19894	0.000250968	0.00896971
PLTP	0.862252	5.59547	0.000253598	0.00903663
SDS	0.634867	1.67801	0.000253715	0.00903663
SINHCAF	-0.616329	2.45664	0.000257912	0.00915456
GNAI1	-0.800445	3.62327	0.000261563	0.00923651
FBN1	0.942881	3.8395	0.00026314	0.00926055
IFITM5	-2.22546	6.72262	0.000266232	0.00931414
HMOX1	1.16907	4.98111	0.000268954	0.00938523
LGALS3	0.597894	5.40253	0.000272999	0.00949217
TGFBI	1.25403	6.81236	0.000273397	0.00949217
GFPT2	0.90225	1.85631	0.000277835	0.00959439
TAC4	-0.933103	0.998089	0.000278199	0.00959439
NUDT14	-0.710503	3.19593	0.000285338	0.00979156
UST	-0.743901	2.88976	0.000293411	0.00997377
HLA-DQA1	0.952202	2.57028	0.000293545	0.00997377
DSEL	0.781514	1.62581	0.000300513	0.0101433
PRR36	-0.726064	1.22259	0.00030099	0.0101433
MVP	0.756116	3.62934	0.000303933	0.0101962
SLC40A1	0.850179	4.28186	0.000308658	0.0103176
MYBL2	-0.66892	4.41414	0.000311895	0.0103756
CHMP4C	-1.30656	2.16003	0.000315224	0.0104668
FCGR3A	1.12214	3.0654	0.000315657	0.0104668
LINC02762	-0.626536	1.38722	0.0003173	0.0105044
GPR37	-0.84242	1.21846	0.000319268	0.0105235
LTBP2	0.890825	2.36834	0.000319403	0.0105235
NNMT	1.08675	4.8561	0.00032197	0.0105912
LGALS9	0.744721	2.57537	0.000326883	0.0107357
MT1M	-0.952188	2.83158	0.0003324	0.0108479
TBX2	-0.722481	3.78084	0.000336562	0.0108977
CCN5	0.850293	1.26415	0.000351279	0.0112397
GALM	0.617182	3.42241	0.000362343	0.0115336
COL4A1	0.634865	6.01074	0.000366371	0.0116014
ESPN	-0.606112	0.65727	0.00036672	0.0116014
HEPH	0.868981	1.26495	0.000368506	0.01164
FOLR1	-1.17242	2.68676	0.000371186	0.0116889
FZD5	-0.607588	2.45395	0.000375586	0.0118095
BASP1	1.13607	6.18966	0.000379555	0.0118801
PYCARD	0.680035	2.29946	0.000380476	0.0118909
MMP14	0.704693	8.92517	0.000382406	0.0119332
CDH5	0.698106	3.22351	0.000388488	0.0120141
GSTP1	-0.643493	6.82266	0.000394832	0.0121796
ADAM12	0.879673	3.56043	0.00039502	0.0121796
ARHGAP28	0.650009	1.80267	0.000397685	0.0122435
H1-10	-0.596627	6.31753	0.000400502	0.0122735
ADA2	0.728758	1.9284	0.000401358	0.0122735
EPCAM	-0.991172	1.5339	0.000402734	0.0122735
CNTN1	0.800352	1.16437	0.000406268	0.0123422
APBB1IP	0.711977	2.26679	0.000412	0.0124613
EGFLAM	0.656889	1.70954	0.000429503	0.0129151
UPF3A	-0.611778	2.76215	0.000444506	0.0132889
CTSH	0.769026	3.09544	0.000446256	0.0132952
CTSL	0.661676	5.38948	0.000450253	0.013364
TBX2-AS1	-0.747921	2.55517	0.000456285	0.0134849
NDNF	-1.22605	3.68811	0.000458606	0.0135269
TMEM132E	-0.873894	0.843554	0.00046838	0.013744
SOD3	1.13355	3.51358	0.000473353	0.0138041
BMP2	-0.896596	3.14054	0.000477456	0.0138335
C1QTNF7	0.681283	0.750114	0.000483049	0.0139564
PTPRZ1	-1.26494	1.88207	0.000507947	0.0144137
CD34	0.626915	2.85056	0.000509002	0.014415
HES6	-0.711866	1.69184	0.000510547	0.014428
PTGFR	1.08779	2.40339	0.00051304	0.0144787
SP7	-1.49806	5.94656	0.000527278	0.0147996
SH3RF3	0.586851	2.37736	0.000541057	0.0150839
OLFML1	0.925374	1.91574	0.00054334	0.0150932
ARL4C	0.761618	4.57689	0.000543583	0.0150932
EFHD1	-1.1048	2.92295	0.000550199	0.0152137
AIF1	0.871271	3.51422	0.000551455	0.0152137
ASPN	1.74145	3.49682	0.000551795	0.0152137
COL13A1	-0.92333	2.70905	0.000555444	0.0152776
ATP6V0E2	-0.686917	2.24021	0.00055614	0.0152776
GRAMD1B	-0.795974	2.13342	0.000565572	0.0154116
NGEF	-0.933194	2.00051	0.000573517	0.0155686
SMAD6	-0.83258	3.19174	0.000577405	0.0156536
NOTUM	-1.32532	2.7393	0.00057862	0.015666
APCDD1L	1.09673	1.48897	0.000604164	0.0160857
DIO3	-0.654754	0.520279	0.000606114	0.0161037
CYP7B1	0.671822	1.37725	0.000610007	0.0161765
FAS	0.639398	1.87478	0.000611982	0.0161874
GBP1	0.936458	2.79914	0.00061333	0.0162023
COMP	1.58803	2.61453	0.000624656	0.0163966
SQLE	-0.727914	4.00656	0.000629169	0.0164552
DCN	1.01976	5.55363	0.000629731	0.0164552
ABI3BP	0.601222	1.20981	0.000638609	0.016636
TCEA3	-0.734394	3.94218	0.000643308	0.0166953
HGF	0.7823	1.11484	0.000651968	0.016842
CD36	-0.940505	2.76949	0.000656076	0.0169204
FIBIN	1.08138	3.57981	0.000666273	0.0170768
C1QTNF3	1.4998	2.20001	0.00066786	0.0170897
ITGB2	0.787076	3.29575	0.000699434	0.0177287
GLT8D2	0.745211	3.14668	0.000701641	0.0177411
VSIR	0.604226	2.543	0.000706253	0.0178359
BMP8B	-1.13327	3.42081	0.000741951	0.0184194
CA3	-1.90085	4.56219	0.000742732	0.0184194
HOXB2	-0.629377	3.24479	0.000754058	0.0185713
FZD1	0.676919	3.51527	0.00075816	0.0186205
CAPG	0.760415	4.65024	0.000765832	0.0187222
PNMA2	-0.745598	1.3991	0.000787563	0.0189621
ST6GAL2	0.778163	1.10035	0.000801206	0.0191124
LINC00837	-0.670882	0.423135	0.000804071	0.0191365
CYFIP2	-1.04959	2.04623	0.000820014	0.0193956
SDK2	-0.825536	2.83739	0.000823356	0.0194217
SEMA3A	0.696643	2.19562	0.000826496	0.0194622
RAB11FIP1	-0.652202	1.55619	0.000827177	0.0194622
MYL9	0.704708	5.8949	0.000828777	0.0194777
COL8A2	1.45956	3.46409	0.000831834	0.0195051
AKT3	0.593859	1.90215	0.000836697	0.0195284
IRX5	-0.748309	3.02737	0.000838405	0.0195284
PLCB4	-0.609834	1.89821	0.000840389	0.0195284
RHOJ	0.621632	2.61434	0.000847776	0.0196338
EDNRA	0.848875	3.63876	0.000861944	0.019895
EIF3H	-0.595842	5.22161	0.000872566	0.0200506
WDR72	-0.746843	0.933444	0.000887828	0.020266
VWF	0.687844	2.93094	0.000906204	0.0205102
MSMO1	-0.612636	3.84381	0.000914171	0.0206449
SRPX	1.02968	5.37956	0.000923173	0.0207518
FAT3	-0.894372	2.96885	0.000943667	0.0210294
LOXL4	-0.920623	2.50995	0.000968423	0.0213965
WDR54	-0.588456	2.67015	0.000977609	0.0215763
CD209	0.664426	1.87026	0.000981258	0.0216337
TMEM38A	-0.585285	1.33056	0.000989789	0.0217522
TGFBR3L	-0.73963	0.995097	0.000996603	0.0218787
SLC36A2	-0.93918	1.88141	0.00103048	0.022314
RNASE2	0.617549	0.806873	0.00103373	0.0223202
LINC00626	0.923045	1.23227	0.00109077	0.0231583
CKB	-1.1286	7.01348	0.00111021	0.0234027
MAN1A1	0.720093	2.54161	0.00111591	0.0234889
MICAL2	0.659712	2.34595	0.00112194	0.0235538
MICALCL	0.659712	2.34595	0.00112194	0.0235538
SBK1	-0.718979	1.08919	0.0011605	0.0241182
DOK5	-0.75356	2.81924	0.00116275	0.0241408
APOE	1.07314	6.84714	0.00117198	0.024308
TMEM176A	0.729491	1.87448	0.00117705	0.0243741
CPE	-1.10554	7.73708	0.00118472	0.0244452
FBLN5	0.747699	2.21538	0.0011886	0.0244806
ENHO	-1.02292	2.71686	0.00122881	0.0251827
EFNA5	0.605737	1.99252	0.00124788	0.0254227
FCER1G	0.926479	5.26018	0.00125401	0.0254826
HLA-DRB6	0.854623	2.09014	0.00126049	0.0255348
AQP1	0.680925	5.15128	0.00126973	0.0256654
CTXN1	-1.04543	2.46404	0.00129247	0.0260996
PHLDA1	0.658373	3.36797	0.00129908	0.0261819
CLEC14A	0.641672	3.45638	0.00131096	0.0263442
KCNG1	-0.757794	2.485	0.00131676	0.0264094
HRCT1	0.585488	1.36626	0.00132483	0.0264685
ZNF469	0.712299	1.64435	0.00132773	0.0264742
BHLHE41	0.76326	2.66264	0.00132939	0.0264742
TMSB4X	0.638001	9.35853	0.00133322	0.0264742
FAM110B	0.639997	2.83212	0.00133751	0.0264742
NES	-0.818118	5.66008	0.00134117	0.0264875
CORO1A	0.647344	2.3372	0.00135848	0.0267614
HCLS1	0.586231	2.9219	0.00136539	0.0268375
MIR210HG	-0.600103	1.57602	0.00138069	0.0270353
FLNC	1.29298	2.46987	0.00139893	0.027289
ARL4D	-0.684224	4.77843	0.00140359	0.0273541
LRIG1	0.781443	1.46895	0.0014198	0.027592
CD53	0.802655	3.61382	0.0014238	0.0276177
ADGRD1	-0.627515	1.2938	0.00143	0.0276859
RNASE1	0.834318	6.17199	0.00143566	0.0277695
APCDD1	-1.11686	4.1614	0.00144181	0.0278103
HOXD13	-0.690892	2.46015	0.00152449	0.02903
TSPAN7	0.842273	3.30163	0.00152472	0.02903
PLVAP	0.624311	6.11493	0.00153978	0.0292092
CHST13	-0.976753	2.47097	0.00158374	0.0297426
ARHGDIB	0.690469	5.08984	0.00159365	0.0298474
GAL	-0.994489	1.57097	0.00160798	0.0300341
PLAUR	0.722252	3.43896	0.00162068	0.0301621
GALNT3	-0.754744	1.97972	0.00162353	0.0301822
SCG2	0.607916	0.562298	0.00164657	0.0304793
GRM7-AS1	-0.786216	0.613811	0.00164919	0.0305004
ANO1	-0.664451	1.95858	0.00165907	0.0306284
CD52	0.806636	1.91953	0.00167465	0.0308608
BCL3	0.660075	3.45527	0.00168404	0.0309642
FABP4	0.852301	1.46034	0.00171126	0.0313397
PREX1	-0.617651	3.82719	0.00174086	0.0316294
GREM1	0.895204	1.66699	0.00182478	0.0327732
ADGRL4	0.59655	2.94664	0.00182661	0.0327732
NPW	-1.30675	2.40487	0.00185946	0.0332111
FAM111B	-0.598229	2.35483	0.00187547	0.0333421
TSHZ3	0.613677	1.69067	0.00188065	0.0333441
NPAS1	-0.597988	1.04122	0.00188725	0.0333441
MANEAL	-0.618794	1.18978	0.0018894	0.0333441
PPP1R14C	-0.744094	1.6225	0.00189011	0.0333441
GAS5	-0.651302	5.29235	0.00190303	0.0334913
SMOC2	1.01059	2.78225	0.00191338	0.0335825
ZIC2	-0.701408	0.999643	0.00191927	0.0336425
TXNIP	0.633394	5.77797	0.00195639	0.0337592
TGFB3	0.73634	4.26215	0.00198753	0.03413
ALDH1B1	0.619331	3.37409	0.00201007	0.0344027
SDC1	0.741581	4.55253	0.00201265	0.0344183
CDKN1A	-0.604927	5.11142	0.00203225	0.0346388
ERAP2	0.994577	2.38373	0.00204114	0.0346758
ISYNA1	-0.730688	3.40478	0.0020451	0.0347147
ENPEP	0.600042	1.91007	0.00210105	0.0353737
THBS2	1.17162	5.22597	0.00214385	0.0359141
AGTR1	0.626803	1.1334	0.00214903	0.0359141
SPSB1	0.606922	2.43082	0.0021674	0.0361082
MYO6	-0.668619	2.82965	0.00219157	0.0363934
SLAMF8	0.633494	1.83951	0.00221	0.0365527
ARSL	0.704265	1.87466	0.00221991	0.0366427
SYT12	-0.727585	1.45064	0.00223618	0.0368382
VCAN	0.773049	4.38151	0.0022561	0.0370634
DBNDD2	-0.599229	1.82991	0.00226339	0.0370634
GBP2	0.63112	2.55564	0.0022777	0.0372548
TMTC2	-0.677513	2.96909	0.00230695	0.0374957
BAIAP2L2	-0.765252	1.76414	0.00232404	0.0376932
HMGA1	-0.890752	4.84816	0.00232458	0.0376932
ELFN1-AS1	-0.620584	0.844606	0.0023279	0.0377175
EPHB3	0.648182	3.63021	0.0023368	0.0377857
FOXO6	-0.647206	1.97336	0.00237527	0.0381971
MACROH2A2	-0.769775	3.47324	0.00237644	0.0381971
LBX2-AS1	0.647172	2.81873	0.00240775	0.0384087
LRIG3	0.640989	2.49487	0.00243992	0.0385941
EGFR	0.693138	2.02912	0.00246739	0.0388209
GUCY1B1	0.637833	3.12208	0.00249158	0.0389294
NOG	-0.732519	1.55034	0.00249437	0.0389294
NCF4	0.624393	2.18469	0.00249539	0.0389294
MYORG	-0.616379	2.70383	0.00250415	0.0390011
OSMR	0.657587	3.29552	0.00258815	0.0398406
P4HA1	-0.633172	5.91012	0.0025986	0.03992
ITK	-0.63933	0.890883	0.00260131	0.03992
PRRX1	0.819335	4.87694	0.00262581	0.040151
CDH10	-0.733899	0.514108	0.00263542	0.0402611
RAMP1	-0.887362	2.69071	0.00266109	0.0405405
RPL23P8	-0.731238	2.59718	0.00268166	0.0407644
TENM2	0.716824	1.41467	0.00277522	0.0417556
LRRC15	1.06343	5.62901	0.00284757	0.042596
HES4	-0.870908	4.49488	0.00287022	0.0428418
MRGPRF	0.967316	1.50499	0.00291985	0.043177
VPS9D1-AS1	-0.741665	1.79363	0.00296243	0.0435883
NCAM1	-0.857356	3.59677	0.00303421	0.0443601
SLC9A3R1	-0.767195	3.57437	0.00305508	0.0444265
XG	0.592446	0.711915	0.00306989	0.044535
TES	0.641217	2.54898	0.00316938	0.0453101
BOK	-0.683621	2.6341	0.00325703	0.0462113
EPHB2	0.706517	2.56131	0.00335078	0.0471267
CCL2	0.777569	1.99092	0.0033512	0.0471267
ADGRF5	0.596178	2.71256	0.00336066	0.0471577
NUP210	-0.761472	1.59178	0.00341685	0.047822
DHCR7	-0.653565	2.86605	0.00349531	0.0486893
TIMP4	0.745403	1.66324	0.00355192	0.0491464
FCGBP	0.801103	1.84117	0.00357614	0.0493163
EGLN3	-0.772413	1.82416	0.00360102	0.0495847
IL1R1	0.676219	3.72344	0.00361	0.0495847
MATN3	0.679809	1.64255	0.00362296	0.0496307

## Sheet: Table S4
Genes of green,blue and yellow modules in WGCNA
Green module	Blue module	Yellow module
FUCA2	ENPP4	TSPAN6
LASP1	WNT16	FGR
ICA1	CYP26B1	CFH
TFPI	CAMKK1	TMEM176A
SLC7A2	PRKAR2B	CASP10
SLC25A13	TSPOAP1	ITGAL
CALCR	ABCB4	AP2B1
SKAP2	ZNF195	CX3CL1
FAM214B	LAMP2	GTF2IRD1
ITGA3	MAP3K14	ARSD
TNFRSF12A	SPATA20	CYTH3
MATK	CACNA1G	SS18L2
NFIX	DLX6	IL32
UQCRC1	BAIAP2L1	IFFO1
STARD3NL	ETV1	STAB1
GIPR	FARP2	PLAUR
CD4	TBXA2R	GABRA3
BTK	ARHGAP44	PRICKLE3
DPF1	ADAM22	ALOX5
TYROBP	ST3GAL1	PGM3
TMEM159	CD9	WAS
CALCOCO1	MRC2	CHDH
EHD3	TSPAN9	SLC11A1
MVP	ANOS1	CD74
DNASE1L1	SYT7	SERPINB1
GLT8D1	DCN	DEF6
OSBPL5	MAP4K3	GCLM
ALAS1	SEMA3B	NR1H3
BIRC3	MAMLD1	TYMP
SLAMF7	CNTN1	RNASET2
PRKCH	SNAI2	IFNGR1
GRN	HGF	SH2D2A
MRI1	FHL1	TNFRSF1B
HOXC8	GRAMD1B	POU2F2
AGA	EHD2	SNX1
CAPG	VIM	PNPLA6
DSG2	FAS	USP2
ATP6V1H	CD44	MSR1
SNX29	KCNG1	RIPOR1
TNFRSF9	INSRR	CTNS
ELN	IBSP	PHF23
HEXB	RNF19A	PARP3
HERPUD1	DAPK2	AP2S1
PIK3CB	NSMAF	JADE2
SDCCAG8	VCAN	LCP2
GDI2	RAI14	COL9A2
PRDM1	RTN4R	PPP1R3F
TBXAS1	INPP4A	NFE2L3
GNA15	TG	BCAR1
ST3GAL6	ZIC2	CYBA
CTSA	EPHA3	KCNQ1
SUGP2	DTNBP1	TBC1D22A
CNN2	H6PD	CBLN4
CHI3L2	DKK3	TRAF1
PACC1	LIMA1	IL17RB
SLC9A7	HOMER3	PARP12
CD84	OPN3	PIGV
SPI1	HHAT	HDAC7
ACSL4	CYFIP2	CA11
PITX1	TRAF3IP2	ABCA7
MAP4K4	GYG2	SLC9A3R2
RPS6KA2	DCBLD2	ADAT1
VASH1	SLC2A3	ME1
ATP6AP1	COL11A1	MTHFD2
TRIB2	GUCY1B1	EML1
ACADVL	TNK2	TNFRSF1A
NSF	LTK	RHOA
MGLL	VMP1	HYAL2
SCARF1	LIMCH1	TFE3
PLXNA2	DLX3	TTC7A
MAP2K7	CCN5	BCL3
PPP1R12B	EYA2	KCNAB2
IL4R	SNCAIP	CLTCL1
GPR137B	NGEF	DGCR2
ACER3	FGFR2	PTPN18
HOXA9	MSANTD3	FCGR2B
TNRC6C	PLPP1	STK10
RUNX1T1	NAV3	PANX2
OSTM1	ROGDI	ST6GAL1
STRADB	FGFR3	ATP2A3
TDRD3	MEF2A	ARHGEF10L
APLP2	INPP5A	TTC38
KIF3C	RASGRP2	ACTB
CD59	PYGM	ARHGAP15
WNT11	SDK2	FMO4
EPDR1	MAOB	STXBP2
SNX10	RORA	NFKB2
ERO1B	ATP1B3	APBB1IP
TXLNG	PFN2	SLC1A3
LAT2	PTPN3	CEACAM1
PIGS	GBA2	PTPRC
GNA11	MGAT4A	CDC14B
EDEM2	LMCD1	FYB1
MMP24-AS1-EDEM2	SLC6A15	BCKDHB
REM1	ACTN1	ITGAE
KIZ	RPS6KA6	CAD
ZNF302	PDE8A	PILRA
ICAM1	CLCN4	HSD17B14
P3H2	PPP2R3A	TRIP6
GNPTG	GLI2	FTL
EFNB1	NOTCH3	SH3BP2
CMTM6	CA12	SIGLEC1
MAP3K20	NTN4	SLC8B1
COL9A3	MYDGF	TMEM230
HOOK2	SEMA3A	GMIP
PTGS1	SEMA3C	LAG3
IL11	GRAMD4	ARHGAP4
TSPAN15	CELSR1	BLVRB
HSD3B7	FSCN1	RGS1
CIRBP	TPD52	LYZ
GGT1	TRAF4	MUL1
CYTH4	GPC4	CD209
GRK3	RARB	MCOLN1
ARSA	GTF3C1	DTX2
APOL4	FBLN1	SEL1L3
ACO2	CST7	TYRO3
GZMB	AMPH	COMT
ATP6V1D	FAP	ADA2
PLEK2	SYNJ2	TBC1D2
RIN3	ZCWPW1	BLNK
NFKBIA	OSBPL6	CREM
MMP9	MKNK1	TREM2
PROCR	TNS1	MARCHF2
RAB5IF	CDC14A	CEP170B
CTSZ	CARMIL1	MED15
SLCO4A1	PGM1	OSM
NTSR1	SLC4A4	TBC1D10A
CST3	MID2	SUSD2
MYL12A	COL5A3	GGT5
SCML2	TCF7	MFNG
TIMP1	MEF2C	LGALS2
SRPX2	C1QTNF3	SH3BP1
GLA	SERTAD4	PIK3IP1
BEX4	NFE2L1	CRYBB1
CAB39L	RNF13	PPP6R2
ACP5	FAT1	SBF1
USB1	FAM234B	CYB5R3
NDRG4	COL16A1	RHBDD3
VAC14	CD82	AP1B1
NAGPA	MGST2	TOM1
CPPED1	MMP2	HMOX1
NOMO1	NID2	ASCC2
IL21R	PIR	APOL1
LACTB	PTPN4	FOXRED2
CD276	ASAP3	NCF4
CA2	ARHGAP28	CSF2RB
PLAT	SMOX	KCTD17
IL7	PXN	IL2RB
LEPROTL1	HEPH	BRD1
DCTN6	CDIP1	ZBED4
TNFRSF10A	GLG1	HDAC10
PPP2CB	LAMB1	LGMN
ASAH1	RAPGEF4	ITPK1
MAN2B1	NLRP1	PSME2
KCNN4	ANGPT2	PLTP
CD33	SLC7A8	ABHD12
TNPO2	TBX15	CD40
ETHE1	DPYSL2	RASSF2
PON2	CRAT	MYL9
WDR91	BAMBI	HCK
MPP6	ITPR3	SAMHD1
TFEC	ABLIM1	NXT2
IQCE	ERMP1	RENBP
HOXA13	GADD45B	PIM2
TFR2	MMP11	TAZ
MEST	SLC35E4	MAGED2
MEOX2	LGALS1	RUBCNL
TSPAN13	SLC16A8	TNFSF13B
BLVRA	TTLL1	MEDAG
YKT6	MYH9	CORO1A
LHX2	KIAA0930	SLC38A7
PRUNE2	FAM118A	PLA2G15
PLGRKT	MLC1	MON1B
SH3GL2	PYGL	COTL1
HPS1	TRIM9	PYCARD
RASSF4	SIX4	STX4
LHPP	SLC8A3	TRIP4
CASC3	GSKIP	CTSH
WNT3	PAPLN	EHD4
LOC101929777	NFATC4	VPS18
NAGLU	ZMYND8	DECR1
MLX	DOK5	NCALD
ABCC3	BMP7	GSDMD
FAM20A	SLC17A9	SH2D4A
MMD	ISM1	MAP4K1
VWA5A	PLCB4	RELB
CCND1	RBFA	FCGRT
SLC22A18	SMAD7	PEX11G
SOX6	MXRA5	CD37
TCIRG1	PGRMC1	LYL1
SELPLG	ATP11C	IL4I1
TSPAN11	PLS3	LILRB1
KRT18	PHEX	IL27RA
PPM1H	RBM3	RASAL3
MGP	RGCC	DYRK1B
VDR	CENPT	PLD3
CHPT1	SMPD3	EBI3
GNPTAB	WFDC1	NKG7
CLEC4A	CRISPLD2	MEIS3
KHDRBS2	SALL1	DBP
VNN1	CORO2B	TMEM205
EYA4	IGDCC4	PLEKHA4
SNX3	FAH	LILRB5
PERP	HOMER2	JAK3
ARFGEF3	MYEF2	ARRDC2
ADGRG6	PDGFRL	SCN1B
SLC29A1	ZDHHC2	HOXA1
TBX18	SPAG1	LFNG
SEMA5A	LIN7B	CPVL
ARSB	OLFM2	MOSPD3
THBS4	CLIP3	GIMAP2
WWC1	APLP1	TMEM176B
ATP6V0E1	PLIN3	TBL2
HES1	PTPRS	CLIP2
HYAL1	CNFN	EIF4H
CBLB	CLEC11A	LIMK1
ATP6V1A	ISYNA1	NMRK1
STEAP3	COMP	AKNA
FNDC4	CDK6	ENG
UNC50	TFPI2	DOCK8
ST3GAL5	DLX5	CXCL12
MLPH	PTN	VSIR
PLEKHB2	GSDME	SPOCK2
SPR	CAV2	LIPA
ERRFI1	CAV1	PNPO
RNF19B	HOXA5	PFN1
LEPR	TSPAN12	CYTH1
WLS	CHN2	LGALS3BP
CD58	STX1A	CCL2
IGSF21	NPTX2	CCL8
SSX2IP	PTPRZ1	ABI3
ECE1	SFRP4	PPP1R9B
GALE	RARRES2	CHIC2
ATP6V0B	AHR	BST1
RCAN3	AEBP1	HTATIP2
CTSD	SLC1A1	CTSC
MREG	OGN	LPXN
NRP2	ASPN	MS4A6A
AKAP7	ECM2	MS4A4A
MYL12B	SUSD1	ST3GAL4
SPP1	DNM1	CPT1A
LDAH	TESK1	IL10RA
DCAF4	GLIS3	SLC15A3
NPC2	PALD1	CD81
GPR68	UNC5B	VWF
FKBP1B	CDH23	CLEC2B
PYROXD2	ACTA2	BIN2
CYSTM1	KAZALD1	GLI1
ENOX1	DKK1	CREBL2
TNFSF11	TSPAN14	ALDH2
DNAJC15	SEPTIN4	ARHGDIB
DUSP4	CBX1	PTPN6
PTK2B	HOXB6	KCTD20
PLBD1	CNTNAP1	LY86
HS3ST2	DLX4	GZMK
EEPD1	HDAC5	RNF130
CNTFR	MPP2	ST8SIA4
ARHGAP9	MAP2K6	HRH2
NCKAP1L	NFKB1	CD86
MMP19	MANBA	CYB561D2
RAB38	CPE	CISH
FAM210B	AADAT	ARHGEF26
SLPI	GALNT7	SPCS1
SDC4	SOD3	CYTIP
PIGT	TRIM2	ITGA4
CDKN1A	NKX3-2	REEP6
SOX9	SIAE	GCA
EML2	DTX4	DOK1
VASP	FOLR1	PRKD3
HECTD3	KIAA1549L	PLEK
KIRREL2	NAA40	GPX7
THRA	CHKA	TRIM62
ASL	EXPH5	RHOU
SSX1	SLC11A2	C1orf21
EVI2A	CSRNP2	NCF2
WDR60	WNT5B	CTH
ABHD8	TRPV4	CD2
SLC35E1	ADGRD1	CD48
PTPN12	COL12A1	UAP1
TPST2	DSE	CTBS
TST	NEDD9	HMGCL
RAC2	MAN1A1	FAAH
LIF	UST	RPS6KA1
ATP6V1F	SOD2	LRMP
STRIP2	MDGA1	TNFAIP3
SMO	BACH2	SGK1
CD68	CRYBG1	VAMP8
PGAP6	SMOC2	MFSD1
ARPC1B	DUSP22	CSF3R
ZNF557	ENPP5	LTBP2
ANGPTL6	DAP	DUSP1
ZNF426	FAM172A	CCDC170
ATP6V1E1	LIFR	CXorf21
NFATC1	PDGFRB	KCNJ5
RAB11FIP4	STC2	TNFRSF10B
ACLY	CPEB4	PDLIM2
IL13RA1	AMOTL2	SCPEP1
EMILIN2	RNF7	KCNJ8
PTPRE	WNT5A	CSTA
VSTM2L	COL7A1	POPDC2
BHMT2	FRMD4B	CCRL2
ATP8A2	FOXP1	TNFSF10
MACROD1	NRBP1	TMIGD3
AGAP3	MOGS	GPSM2
AMPD3	GALNT3	RASL11A
SARAF	EVA1A	SASH3
ADAMDEC1	PECR	RWDD3
ARL8B	EFHD1	SLC66A2
PTPN22	IL18R1	POLM
WNT2B	FHL2	SRGN
FST	HDLBP	P4HA1
FBH1	ID2	HVCN1
SPOCD1	HPCAL1	G0S2
DSC2	STRN	NAGK
TPGS2	QPCT	F13A1
C5AR2	DLX2	OR2B6
TMEM165	SDC1	NRN1
ARHGAP32	PLCL1	IRF1
SLC37A2	RND3	SEPTIN6
OSTF1	EPHA4	C3
CEMIP2	PRRX1	RBCK1
ADAM19	ANGPTL1	NRSN2
CCNJL	IVNS1ABP	FAM110A
GNS	GADD45A	HCST
FHOD1	BMP8B	RRAS
ITM2B	SIPA1L2	STAT5A
SPRY2	MFAP2	FAM78A
LCP1	RGS4	GNG11
SCRN1	GBP3	FGL2
DBNL	CDK18	STEAP4
CHAD	ID3	ZFP36
HLX	PTCH2	TUBGCP6
CCDC115	F3	SDF2L1
ATP6V1G1	B4GALT6	YWHAH
ENPP2	HMGN3	A4GALT
MYC	SLC16A7	APOL3
CD72	RPN2	APOL2
ARRB1	STBD1	IRF5
PRCP	RARRES1	HOXD10
SLCO5A1	ELL2	HOXD11
SULF1	SATB2	SIGLEC9
MMP13	C1orf198	RNASE1
SQOR	NEK6	RHBDF2
PLCB2	GALNT12	SAT1
CALHM2	PGF	LDLR
SEMA7A	FLVCR2	NECTIN2
RASGEF1B	TGFB3	APOE
SLC39A8	PPP1R3C	APOC1
KIF21A	HOXB8	BST2
CPNE8	HOXB5	SLC27A1
PPFIA2	HOXB3	PGPEP1
GLIPR1	MOB3B	H19
SLC46A3	LRP11	GMFG
GALNT6	PLXDC2	THEMIS2
TMBIM6	SMAD9	MPP1
JDP2	TGFBI	SLC7A10
PSTPIP1	SIL1	LILRB2
DNAJA4	SERP1	ACSS2
ARRDC4	CLU	SH3BGRL
CPNE2	CRISPLD1	MGAT1
KIFC3	TBX2	NINJ1
MAP1LC3B	FAM117A	MCCC2
OSBPL1A	TMEM131L	GCH1
PELP1	ADCY7	PODNL1
TTYH2	TSHZ3	PPARG
TNFRSF11A	ECHDC2	CARD6
CACNA1A	PDZRN3	JCHAIN
NFIC	MAPK8IP1	TRIM47
URB1	CAT	FLOT2
RNPEPL1	FABP3	ACY3
CARM1	TMEM39B	ALOX5AP
EFHD2	XPNPEP2	TRPC4
LMO4	PAEP	PLAAT4
SLC44A3	OBP2A	C1QTNF6
IGSF3	PTGFR	GIMAP6
CD53	TWIST1	GIMAP4
ATP1B1	GLIPR2	LYVE1
MGST3	ACO1	RNF122
CTSK	CALD1	ARF3
SLC39A1	PLAU	IL15RA
PSEN2	BHLHE41	DOCK2
PTPN7	SSPN	ACP2
THNSL2	WWP1	CTSL
RALB	ADGRE5	HAVCR2
SUMF1	IL13RA2	SDS
LOC100130207	NRK	TMEM60
ARL6IP5	TNFAIP6	AKIRIN2
TM4SF19	SLC12A4	PKIB
EPHA5	PREX1	MICAL1
ANK2	PMEPA1	STX11
SRD5A1	BCAS4	CPM
OSMR	NEURL2	AGT
MEGF10	MCEE	GLUL
RNF145	NDP	NPL
TNIP1	TRERF1	TMEM127
NFKBIE	COL21A1	DRAM1
SLC18B1	CPNE5	PHF11
CHST7	KCNK17	RCBTB2
DIAPH2	ATXN1	RAC1
RADX	RUNX2	AOAH
ATP6V1B2	WNT1	IL1RN
DOCK5	DOK4	GYPC
ATP6V0D2	KIF25	TLR4
ARHGAP39	BMP4	PLAA
SIGMAR1	PTGER2	CCL21
GBGT1	CD70	IER3
RSU1	BMP2	FGFBP2
RGS10	BFSP1	TLR2
ZNF215	DSTN	SLCO2B1
DGKZ	ARMCX5	IL18BP
PTPRJ	NECAB3	CASP1
OCSTAMP	AMOT	ITPKA
FERMT3	SIX1	MFSD13A
MKX	TMEM35A	RBP4
SLC7A11	OMD	SLC40A1
CACNA2D4	FGD3	MNS1
AKAP6	BCL11B	CXCL9
ADAM8	KLF2	FRAS1
HSPB8	GNAI1	HADH
ARL11	SPINK2	RNF185
ADGRA3	ASPHD2	PARVG
TMEM251	BAIAP2L2	CLSTN3
CEBPG	DNAJB9	TAPBPL
AK5	FLNC	AMIGO2
ANKH	ARHGAP22	COL2A1
PITPNC1	CGNL1	TMEM19
DIPK1A	MINDY2	SLC15A4
DPH3	ISLR	SDSL
RHOC	LOXL1	SLC7A1
PIK3AP1	PALLD	GPR84
ADAMTS3	MTUS1	LPAR6
MTERF3	KLK14	RB1
HK1	SEC14L1	RAB20
NPTN	CDH15	CBLN3
MAPK13	PUDP	GPR65
ZFYVE9	CNN1	LYSMD2
MYO1E	COLGALT1	BCL2A1
TMEM164	SNX9	TPM1
TNFRSF14	LSP1	SCAMP2
COLEC12	COL5A1	ITGAX
RNF207	ASS1	TGFB1I1
GPR153	ATG4D	IGSF6
GDPD5	NPAS1	NLRC5
SLC45A3	PLXNA3	ADAMTS18
F11R	RFTN1	CMTM3
IFNGR2	GFPT2	OSGIN1
CSRP1	AOC3	IRF8
RCAN1	AOC2	ARRB2
CLIC6	WDR44	PIK3R5
CYB5R1	RARA	TMC6
DFFA	RAI2	SECTM1
PDE9A	RHPN2	STAC2
CSTB	LGALS3	IGFBP4
LSS	ZSWIM4	VAV1
SIK3	MATN3	IFITM3
MPZL3	SPATA6	TRPM2
NBEAL2	RAMP1	EMP3
BDH1	POPDC3	MYO1F
ZNF385A	HSPA12B	SIGLEC10
RAVER2	ANKEF1	SLC2A5
PDPN	NES	SH3BGRL3
LAPTM5	LGR6	TINAGL1
GBP2	TMCC2	CTTNBP2NL
SLAMF6	DCLK1	C1orf162
ACP6	POSTN	CREG1
PKDCC	MORC4	FCGR2A
MAPKAPK2	SLC39A11	FCGR2C
SLC66A3	EPHB2	DUSP10
SPATA18	CNDP2	RAB13
NEURL3	TMTC1	S100A8
CCNYL1	MICAL2	EPHX1
EOGT	MICALCL	PPFIA4
LRRC58	ERG28	RHOB
ARPC2	MBD2	ADPRH
SERPINI1	IER3IP1	TCTA
NKX6-1	TSPAN2	NICN1
CRELD1	GSTM3	MARCHF1
CDCP1	PTGFRN	GLRA3
CCR1	NGF	OTULINL
TKT	FKBP11	PLK2
SLC9B2	KIDINS220	GZMA
PGRMC2	LRP4	IQGAP2
ITGA2	FADS2	GABRB2
RANBP3L	NREP	FAM50B
BMPER	ANXA1	PLA2G7
TNFRSF11B	GOLM1	DOK3
GPER1	FAM189A2	PPP1R18
SLC4A2	TRAFD1	LOC107987457
OSR2	TMEM243	FGD2
DCSTAMP	CD36	PRSS35
DIRAS2	TES	RARS2
SYK	ADGRB3	RSPO3
ABCA1	NT5E	ARHGAP18
MID1IP1	GDF11	C7orf26
FOLR2	B4GALNT1	SLC12A9
CRYL1	HEY2	TMEM140
AKR1E2	KCNMB4	IL2RG
ZNF503	LAMC1	DOK2
HSPA12A	CYP27A1	PLIN2
FRAT1	ISCU	IDNK
UBTD1	PLXNC1	STOM
SLC39A13	FLNB	SERPING1
SPRED1	TTYH3	KLHL35
SPINT1	KLF4	ST14
CKB	DAB2IP	TMEM219
TPP1	ANGPTL2	FCGR1A
TK2	IL11RA	HNMT
ANPEP	DNAJB5	VEGFC
SEMA6B	TMEM8B	ATPSCKMT
RILP	ALDH1B1	IL18
SERPINF2	SLC22A23	RILPL2
WDR81	LRRC1	TMEM86A
IGFBP6	FOXF2	RNF144A
CD300C	TPMT	PARP8
GHDC	LRRC32	TCF7L1
CTNNB1	PI15	HHEX
PNOC	SDCBP	DAB2
RBPJ	FDX1	LOC112267931
ARF4	FXYD6	MERTK
MLKL	ITGA11	CMTM7
ZNF30	SMAD6	ZDHHC7
GSTM4	ADAM10	MSI2
ZNF507	SLC44A5	SEMA3D
SLC49A3	CGREF1	TNIK
IRS1	PREB	GBP5
PARM1	SLC5A6	LY96
FAM110B	MYOF	BTG3
RNASE6	LOXL4	SAMSN1
GPR183	CH25H	LOC388813
RAC3	ADAMTS14	SLC7A7
P2RY1	HECW2	VSIG4
GLB1	COX17	DEPTOR
SEMA3E	ARHGAP24	SLA
SMAGP	SHROOM3	TMBIM4
SGCD	PAPSS1	CLIC2
HTRA3	SHISAL1	BATF
CYTL1	B4GALNT3	DRAM2
OSCAR	ETV6	CXCL13
TMEM37	TMEM117	MPV17L
RGS19	PRICKLE1	TIMP4
NINJ2	C1RL	SUSD3
THOP1	SLC38A4	ST3GAL2
LAMB2	LRIG3	IL34
SMPDL3A	INHBE	TSC22D3
RND1	PHLDA1	AGAP1
SH3RF3	LUM	ESYT3
LRRN3	ZIC5	H4C8
GLRX	RTN1	TSPAN33
STOX2	FBLN5	CD1D
EHBP1L1	CYP11A1	NCF1
PLK3	ADAMTS17	DYNC1I1
ZNF791	HAPLN3	PAGE5
MARCHF3	MFGE8	SLAMF8
CTSF	FURIN	DUSP23
FBXW8	IMPA2	RNF166
SLC22A1	RMC1	CDA
CSRP2	SLC13A5	FCER1G
TMEM9B	CBLN2	C1QC
NRIP3	TXNL4A	ATP13A2
CREG2	COL6A1	ATP6V0D1
A2M	COL6A2	CCDC107
SPHK1	ADAMTS10	ABCG1
DMRTA1	FHAD1	G6PD
MYO1D	EPHA2	ITGB2
FOXL1	KIAA0319L	CCR5
FOXC2	PTPRF	HK3
SOX11	ZNF697	ALDH16A1
DEAF1	ILDR2	GRASP
NAP1L5	XPR1	CXCL16
CD163L1	RGS16	TNFSF13
GPR150	HMCN1	BEND5
STAP2	SELENBP1	FBLIM1
SLC25A20	SUSD4	DHRS3
ERFE	HHIPL2	GBP4
CPN2	TP53BP2	PEA15
TAF7	JTB	DENND2D
FJX1	SLC27A3	IER5
SERTAD2	CREB3L4	HPGDS
TDRP	CDC42BPA	CTSS
MTURN	CNIH3	TNFAIP8L2
SHISA2	ST6GAL2	ARHGAP25
FAM83H	FBLN7	S100A9
HIGD1A	DLX1	GPR155
F2R	CNTN4	CLDN1
DHTKD1	OSBPL10	LMOD1
FRAT2	LRIG1	IGFBP7
MAB21L2	COL8A1	IHH
PHLDA2	PHLDB2	MNDA
CLDN7	BOC	TIPARP
CHST15	AGTR1	PTX3
EXT1	TMEM44	RBM47
ATP6AP2	SCD5	PPBP
CSF1R	DDIT4L	PRKCD
MTA1	SFRP2	ARHGEF3
CCBE1	NKD2	BDH2
NPIPA5	HAPLN1	SHISA5
SCFD2	PAM	PPM1M
KCNJ12	CXCL14	SAP30
SRPK3	C1QTNF2	ERAP2
CSF1	TENM2	EGFLAM
WDR27	MYLK4	DAGLB
TMEM255B	CYP39A1	CDCA7L
PROS1	ABRACL	TAGAP
RNLS	CREB5	BRI3
APOBR	EGFR	CTSB
ADSS1	IGFBP3	BAALC
EVI2B	DENND2A	ALDH1A1
ATP6V0C	SH3KBP1	SVEP1
C16orf54	MSN	FBP1
GSAP	SLC16A2	CYBB
GNG2	GPC3	NCF1C
LILRB4	ZNF185	MARCHF8
POFUT2	PLPP5	DEPP1
C1QL4	PROSER2	ZNF319
MITF	COMMD3	HPS6
SHTN1	FAM171A1	WBP1L
CHP1	MINDY3	CYP17A1-AS1
TRPV2	ITPRIP	C2
SEMA4D	PAMR1	CYB5R2
ZFP69B	TNKS1BP1	TUB
S100A3	SERPINH1	AKIP1
RUFY4	PAK1	RRAD
FAM92A	NCAM1	B2M
ZP3	P4HA3	YWHAB
SELL	ADAM33	C15orf48
SERPINA5	FADS1	MS4A7
PRELP	TMEM25	MS4A14
NHLRC3	TAGLN	GNGT2
FAM78B	SPATA25	ACSF2
SP6	CTF1	CD3D
PTPN1	PRSS23	SERTAD3
EVL	ITPR1	RAB4B
EPHB4	CACNA1C	CYP2S1
GM2A	ADAMTS12	LAIR1
LAMB3	CCDC3	SPINT2
SIGLEC15	EDNRA	SLC43A2
SRC	INPP1	CYB5D2
CH17-340M24.3	MFSD6	CD300A
HMGA2-AS1	TDO2	TMEM88
GYPE	KCNE4	TMC8
SPN	TMEM178A	FTH1
ENPP1	PSTPIP2	CX3CR1
DPP4	HAUS1	TAP1
PSAP	IGSF10	AHCYL1
ZNF181	DMP1	SEMA4C
SLC29A3	MEPE	STX18
PHETA1	PRDM8	TMEM150A
WWP2	BMP3	VAMP5
ARC	STK32B	INPP5D
CALM1	ZIC1	LGALS9
ANKRD13B	LGI2	SIGLEC7
F5	BMP6	DHRSX
PNP	SLC25A27	RGS14
SUCNR1	LINC00467	CXCL10
TGM2	PLEKHG4B	CXCL11
SNORA31	LURAP1L	RNASE2
SLC12A5-AS1	C7orf31	PTAFR
MAFB	LGI4	CXCL8
TMEM273	THY1	CD52
TBC1D8	PANX3	ITGAM
FAM216A	TBRG1	TM4SF1
TRIM13	NRGN	TMEM42
MT1H	RETREG1	SLC16A5
CFI	ABI3BP	ADRA1B
CYS1	ANGPT1	GABARAP
KLRC2	LRRK1	UBB
SLC35F6	UCHL1	FABP4
IFI30	DISP1	B3GNT2
CKLF	TRIM11	METTL7B
RNASEK	CXADR	CD14
C1GALT1C1L	ADAMTS1	SERPINB9
SLC44A3-AS1	CXXC1	IRX1
LINC01857	APCDD1	IRX2
LINC01142	ACSS1	EMB
PLEKHM1	CYP2U1	CHCHD7
DUXAP9	PTPRN2	PAQR8
LINC02611	ATP6V1C1	FPR1
MUC12-AS1	TTC39B	GIMAP8
LOC100996842	GRAMD2B	TADA3
GPX1	ELMO1	C1GALT1C1
LINC01914	WIF1	JUNB
KIAA0040	MMP16	GAA
TM4SF19-AS1	KCNMA1	CHST11
LOC100507516	RAB11FIP1	KCND3
LINC00888	FRRS1	LRRC8D
LNCSRLR	MMP14	PTGER4
CRYZL2P	FZD1	BCL2L1
BGLAP	ARSL	PIK3CD
STMP1	KCNJ15	P2RY6
APOBEC3C	TSPAN18	GPR34
ZBED5-AS1	CREB3L1	TMEM51
TWF2	ACAN	RASGRP4
CHCHD10	PAFAH2	C3AR1
SNHG18	BABAM2	CEBPB
EPHA5-AS1	GALNT14	TPSAB1
THAP9-AS1	CNNM4	CLEC7A
CCDC71L	TMSB15A	CTSW
CLDN23	FANCC	MYD88
LOC100507071	MRAS	MIR4435-2HG
PABPC4L	ABHD3	HSPA6
LINC02454	FAIM	IQCB1
PLBD1-AS1	RHBDL2	SNCG
LINC02356	AUTS2	MAP3K11
ITGB3	KCNB1	C1QB
LINC02126	TAGLN2	C1QA
CCPG1	ADAMTS4	NRROS
FOXC2-AS1	HOXB13	TLR1
TPBGL	RUNX1	PHLDA3
THCAT158	LOC100506403	SLC16A13
MIR4664	IGF2BP1	CMKLR1
MAFG-DT	SIM2	ZDHHC14
GAPLINC	BTG2	CATSPER1
RASL10B	C1R	LRRC25
RBAKDN	SPON2	UCP2
CWC25	ZYX	MTLN
CYFIP1	KALRN	MSRA
MIR6772	CILP2	CTDNEP1
MIR6753	SLC37A1	DIRAS1
ORAI1	PDXK	RHOG
ACACA	LOC105372824	NINJ2-AS1
	SLC2A6	CD163
	LMNA	IL17RA
	PTH1R	TMEM187
	SH2B2	ODF3B
	FBXO27	FAM220A
	PLXDC1	CD28
	CYGB	PARP10
	ITGA5	THBD
	NAGS	GIMAP7
	SHANK1	FUCA1
	PLCD3	HLA-DQB1
	CAMK2N1	VWA1
	ALPL	ZBTB18
	MXRA8	LBX2
	MEGF6	CIITA
	DIRAS3	LACC1
	NTNG1	PCED1B
	HENMT1	SEPHS2
	VCAM1	TMEM150B
	TRIM58	HCLS1
	SNED1	ARHGAP45
	KIF26B	H2AC6
	OXER1	H2BC4
	HAAO	PRF1
	TRIM17	ST20
	RFTN2	NQO1
	ACTG2	SLC26A11
	VSNL1	TMEM102
	C1QTNF7	RAP2B
	CDC42EP3	SGSH
	TGFA	P2RY13
	FZD5	ERCC6L2
	DAPL1	UBA7
	COL6A3	AP1S2
	ATP1A1	NCF1B
	EIF4E3	FES
	TMEM169	MFSD5
	IFI16	VMO1
	AIM2	COL18A1
	PPM1L	GAS6
	SPICE1	RIPPLY3
	PRICKLE2	LINC01547
	ADAMTS9	PTTG1IP
	PCOLCE2	CCDC159
	GYG1	GPR132
	MELTF	TANGO2
	SGMS2	UPP1
	C4orf3	CMTM4
	ANXA5	EMILIN3
	GUCY1A1	ADAP2
	HHIP	NIPSNAP1
	EDIL3	CRELD2
	CMBL	SOCS3
	ESM1	LPAR5
	EBF1	XPOT
	CITED2	STING1
	TMEM200A	SNN
	GALNT10	ARMCX2
	BMT2	FMNL1
	HEY1	SIGIRR
	FNDC1	IFITM2
	CHMP4C	TNFAIP2
	CA3	TCN2
	GEM	GAS2L1
	PDP1	MAPK11
	MYORG	METTL7A
	MAMDC2	FAM174B
	AQP3	MUC1
	FAT3	NR2F2
	ZCCHC24	INKA1
	PGM2L1	BCAP31
	INPPL1	KLHDC8B
	GJB2	PTCH1
	VSTM4	CD300LF
	FRMD7	CIDECP1
	ARHGEF40	BLOC1S4
	CASP7	INSIG1
	MOAP1	ARHGAP30
	PDZRN4	SMIM29
	ABTB2	PRR5
	HTRA1	EMID1
	FBN1	FNBP1
	CYB5A	WDR86
	PPFIBP2	FPR3
	SERPINB8	C17orf97
	WDR72	CERKL
	DENND2B	HBA2
	PRTG	DPYD
	MFAP4	CALHM6
	CCDC68	HACD4
	SEC11C	PLAC9
	ATF7IP2	HLA-DRB1
	NNMT	PLEKHG4
	KIF7	SEMA4A
	NAV2	ASB13
	TAC3	NPIPB15
	STAT6	TLR7
	MTMR10	HLA-DQA1
	GREM1	ARID5A
	PRRX2	H2AC7
	GPRC5B	SERTAD1
	TBC1D16	GAL3ST4
	ACAA2	ACSL5
	STIM1	MAGEA6
	TPM4	SERPINA1
	AXL	TPSB2
	KLK4	C5AR1
	RCOR2	H3C4
	NUDT8	MAP3K5
	LOC100505501	GSTK1
	SOST	PDGFA
	ABCA3	HHLA3
	RAB3IL1	ENTPD6
	ENTPD3	MPEG1
	SAC3D1	CFD
	SCARA3	FCHSD1
	VASN	SIRPA
	GNG4	TMEM229B
	NT5DC2	CSF2RA
	BDKRB2	TMA16
	COL3A1	HLA-DRB5
	AXIN2	CCDC69
	UGT3A2	GLMP
	LDLRAD4	COLGALT2
	CXXC4	RCSD1
	TCTN2	GJC2
	SHOX2	CD3E
	TSPAN5	SHISA4
	ENHO	NAGA
	PPIC	ARMCX6
	STXBP6	MIR339
	ROR2	SNORA65
	MN1	VTRNA1-2
	THBS3	FCGR3A
	EFNA1	DDO
	COL22A1	ZYG11A
	ASPSCR1	GGTA1P
	LINGO1	HLA-DOA
	PCDH7	HLA-DMA
	WNT10B	PSMB8-AS1
	TPST1	PSMB8
	GUSB	TAP2
	NLGN2	HLA-DRA
	RNF150	CARD16
	GON7	AIF1
	CMTM8	LST1
	SP7	HLA-C
	GPRC5C	HLA-E
	MGMT	HLA-F
	NPAS2	PSMB10
	ELOVL6	MT1M
	CDH2	TMSB4X
	SIX2	CHKB-DT
	HOXB9	CDPF1
	GPR37	DENND1C
	AKAP13	HBA1
	MTSS1	HCP5
	HAS2	HLA-A
	PDGFD	LNP1
	LRRC8E	SNORA24B
	TRIM8	SNORA80D
	PDE7B	SNORA46
	DSEL	MIR548AA2
	COL24A1	MIR659
	LPAR3	MIR135A1
	CXXC5	SLC48A1
	SLC25A33	SNORD89
	SPSB1	SNORD69
	ANO5	LOC339803
	CTPS1	GIMAP1
	COL8A2	GSTM2
	PRNP	SIPA1
	SNTB1	HEXA
	SPTLC3	GPSM3
	GNG12	CLIC1
	FGGY	KCTD11
	PDE3A	REPIN1
	CYP7B1	TSPAN4
	MRGPRF	SH3D21
	LCLAT1	SMIM30
	BNC2	KANSL1-AS1
	ABLIM3	LOC107984142
	SYT12	ZBED1
	NDNF	LOC441204
	TNFRSF10D	SNORA2C
	PC	SNORA11
	HSPB7	CEBPD
	NET1	APOL6
	PHOSPHO1	CYTOR
	HOXB2	LOC100506100
	C1QTNF1	HLA-DPB1
	PODN	LOC101929331
	AKIRIN1	SMIM25
	FGFBP3	LINC01117
	FAM241A	BOLA3-AS1
	RIN1	NUP50-DT
	CD248	LOC102724450
	GPR171	ITGB2-AS1
	ZIC4	MROCKI
	ARHGAP1	LTB
	TP53I11	RNF144A-AS1
	PHYHD1	HLA-DRB6
	LPL	HLA-DPA1
	CLCF1	TAPBP
	CABP4	HLA-DQB2
	FOSL1	LOC102606465
	SUGCT	LINC01137
	NR2F1	PAGE2
	ETV4	MED14OS
	BAIAP2	HLA-B
	ARL4D	NFAM1
	DENND2C	B3GALT4
	TUBB6	LOC101928228
	NUPR1	HLA-DQA2
	JAKMIP2	LOC105376805
	SLC35G1	PAGE2B
	TAC4	TNFSF12
	PLAAT3	PSMB9
	BDNF	RPL13P5
	BOK	TPM3P9
	NCKAP5	CD302
	BASP1	ARPC4
	FKBP9P1	PLEKHO2
	IRX5	C8orf58
	FIBIN	ARPIN
	LRRN4CL	LINC00960
	HIC1	HLA-DMB
	PAWR	AP5Z1
	CAVIN1	TMEM35B
	JUN	WDR86-AS1
	FAM20C	HBB
	DPY19L2	CEBPA
	PARD6G	PCED1B-AS1
	SH2B1	LOC101929217
	AMBN	LYN
	CTXN1	SIGLEC14
	MAF	CHMP1B
	ERN1	TRIL
	MSC	LBX2-AS1
	RFLNA	CLEC5A
	ZNF664-RFLNA	LINC02328
	HTR1F	INAFM2
	TMTC2	LYPD8
	RTL3	MRC1
	CDC42EP4	LINC01963
	CITED4	LINC00622
	SSC5D	IKBKE
	ZADH2	RNU4ATAC
	C3orf80	ZNF236-DT
	LYNX1	MIR4258
	GAS1	MIR3682
	CHST13	FCGR1CP
	ARSJ	TXNIP
	HOXC9	RASSF5
	HOXC10	MIR4740
	H2AW	MIR4444-2
	GPR3	LINC01842
	TMEM30B	CARD8-AS1
	LDOC1	CCL5
	BACE2	MILR1
	UBE2E2	SAP30-DT
	SYNM	LOC105375519
	C1S	DGCR11
	MXRA7	H4C12
	EPHB3	H2BC8
	TRAK1	H2BC6
	TSKU	CCL4
	ANXA2	PRAG1
	HOXB4	CCL18
	CADM1	FCGBP
	PYCR1	CCL4L2
	SPNS2	CCL4L1
	GPR19	CCL3L1
	TMEM119	CCL3L3
	CHST6	LOC101929494
	PRR36	PIK3R6
	TENT5C	H4C5
	FBXL7	H2AC8
	KLHL25	H4C4
	GPR1	H2BC7
	BMP8A	MARCKS
	NOG	CCL3
	OLFML1	H2AC17
	ANKRD45	HEIH
	ARSI	LOC100129503
	PRKX	BTG3-AS1
	POU6F1
	PRKD1
	EFNA5
	C14orf180
	SMIM10
	ZBTB7C
	PRR16
	JAG2
	ROBO2
	SEMA4B
	FLRT2
	FAM43A
	NOTUM
	RBM11
	ARL15
	SOCS1
	AHNAK2
	MYBL1
	RTN4RL1
	NBPF6
	SLC36A2
	THBS2
	C5orf38
	HEXIM1
	TNFRSF18
	C17orf82
	TMEM216
	PLCD1
	GCNT1
	SAMD11
	DIPK1C
	COL14A1
	RINL
	ARL4C
	WNT7B
	INSC
	FAM83G
	CCDC9B
	S100A16
	APOD
	LITAF
	S100A13
	MAOA
	FAM180A
	KAZN
	IL1RAP
	HRCT1
	NUDT11
	S100A5
	NBPF4
	TSC22D2
	YRDC
	RFX8
	C20orf96
	AFAP1
	MME
	SULF2
	MYO6
	MMP1
	HRH1
	COL27A1
	S100A2
	TLE1
	MAML3
	KIAA1211L
	CASP4
	FAM110D
	KANK2
	COL13A1
	PDCD1LG2
	PARVA
	S100A10
	ADAMTSL2
	S100A6
	CD2AP
	ZXDA
	HOXC4
	ITGBL1
	MMP17
	ABCA4
	PPP1R14C
	SMOC1
	EGFL6
	APCDD1L
	ZNF521
	DUSP27
	SELENOT
	TOX
	MAGEE1
	MFAP3L
	CHML
	SAMD5
	LINC00632
	PTPN20
	TCEA3
	COL11A2
	NBDY
	COL15A1
	LAYN
	MIR1915HG
	LINC00654
	VIT
	TMEM170B
	ATP6AP1L
	RGL3
	ETFRF1
	IFITM5
	ATP10A
	MIR593
	GPX3
	CRYGS
	TRIM59
	S1PR3
	C9orf47
	EMP2
	TAX1BP3
	COLCA2
	STARD10
	FAM166B
	UBE2QL1
	MIR99AHG
	TENM3
	TAFA5
	NPTXR
	MIR1915
	LINC01615
	LINC02593
	ZNF469
	LINC00626
	SATB2-AS1
	ELFN1
	LINC02608
	TEX41
	HSBP1L1
	CUTALP
	NCKAP5-AS2
	LINC00511
	LINC00673
	MELTF-AS1
	LOC105378663
	SNHG26
	LOC101927021
	LOC101929460
	HOXB-AS1
	LOC101927354
	APCDD1L-DT
	LINC01816
	LINC01273
	LINC02802
	FLJ22447
	CNIH3-AS2
	LINC01503
	LOC730268
	BNC2-AS1
	MIR155HG
	C19orf81
	C12orf75
	LINC01221
	MSC-AS1
	OLMALINC
	CCDC200
	NR2F1-AS1
	UNC5B-AS1
	FLG-AS1
	LINC01679
	LINC02257
	SCARNA12
	CASTOR3
	LOC105375115
	CORT
	RTL5
	STON1
	RPLP0P2
	DBNDD2
	LOC101928847
	HHIP-AS1
	LINC01060
	LOC105377590
	TMEM158
	LINC02762
	TMEM92-AS1
	LINC01605
	BBOX1-AS1
	SENCR
	LOC101928837
	CTSO
	SMIM3
	LOC105369332
	LOC100130111
	C17orf100
	FOXN3-AS1
	TUBB3
	TGFBR3L
	HOXB7
	KDM7A-DT
	SCX
	ATP2A1-AS1
	LINC02544
	LOXL1-AS1
	SPON1
	MIR4635
	LINC00909
	LINC01894
	MIR4489
	MIR5190
	MIR4482
	FXYD1
	LINC01929
	TBX2-AS1
	LINC01836
	S1PR2
	LINC01711
	FBXO17
	CCDC194
	MMP28
	SNORD11B
	CD24
	JMJD1C-AS1
	LOC107986163
	LINC01138
	NUDT18
	ARHGAP23
	SIK1B
	RNU1-153P
	NKILA

## Sheet: Table S6
DEGs between high- and low-TMEindex groups
Tag	logFC	AveExpr	P.Value
CGREF1	1.96625	3.17395	9.63812e-11
ZYX	-0.863028	5.40206	1.10033e-10
GALNT14	1.79656	2.86739	1.57974e-09
FAM189A2	0.90486	1.07753	4.3341e-09
CTNNBIP1	-0.672297	3.5757	8.02816e-09
ADGRD1	1.06051	1.2938	8.29651e-09
ANO5	2.05136	3.48766	1.08922e-08
RHBDL2	1.79934	3.81436	2.17157e-08
INSC	1.69369	3.66307	2.48093e-08
COL11A2	2.64968	4.6117	2.846e-08
NID2	-1.3848	3.67287	2.9074e-08
PLXDC2	-1.0124	2.45981	4.13245e-08
HGF	-1.18057	1.11484	5.98134e-08
PANX3	2.84354	5.28109	8.13975e-08
RAMP1	1.48194	2.69071	1.10888e-07
CPE	1.70334	7.73708	1.49223e-07
SGMS2	1.29418	3.63615	1.51656e-07
MEF2C	0.931763	3.94403	1.52563e-07
CCDC71L	-0.822845	2.03804	2.15409e-07
PHOSPHO1	2.27383	5.21378	2.17838e-07
PDLIM7	-0.766547	4.16897	2.50938e-07
FDPS	0.663172	4.57928	2.78194e-07
SLC36A2	1.40302	1.88141	2.83811e-07
ENHO	1.54818	2.71686	2.96243e-07
CADM1	1.03445	4.61042	3.48331e-07
CD82	-1.24132	3.87293	3.84394e-07
ST6GAL2	-1.11932	1.10035	4.9898e-07
MYH9	-0.780466	6.79418	5.84884e-07
LIMK1	-0.628533	3.33393	7.05351e-07
ACTG2	-1.49328	1.40126	8.05551e-07
KBTBD11	0.810755	1.3949	1.10857e-06
ADK	0.692576	3.56789	1.12012e-06
SLC8A3	1.58694	2.30406	1.1228e-06
LPAR3	1.20582	1.60112	1.18276e-06
KIAA1549L	-0.736885	0.893932	1.18455e-06
GLIPR2	-0.831122	2.81124	1.25033e-06
ID2	0.790894	4.47247	1.25388e-06
TMEM119	1.249	7.04584	1.29133e-06
C14orf180	0.655466	0.695781	1.4339e-06
MSC	-1.52834	2.76072	1.67051e-06
RCOR2	1.31894	4.67468	1.83056e-06
KIF25	0.679447	1.00846	1.92932e-06
ACTA2	-1.53514	4.39355	2.0329e-06
GALNT3	1.09176	1.97972	2.2272e-06
GLIPR1	-0.836714	2.39235	2.27018e-06
ARL4D	0.976303	4.77843	2.29642e-06
STAB1	-1.13802	3.40962	2.32666e-06
TCEA3	0.982027	3.94218	2.47994e-06
TES	-0.982934	2.54898	2.49321e-06
PTCH1	0.84593	1.82282	2.85665e-06
IRF2BPL	-0.695292	3.92001	3.01281e-06
FAT3	1.22116	2.96885	3.10362e-06
COL13A1	1.21085	2.70905	3.11202e-06
VCAM1	-1.301	2.31746	3.35775e-06
CALD1	-0.984942	4.78591	3.6331e-06
LRRC1	0.762778	2.74159	3.66244e-06
MXI1	0.693812	2.9426	3.82393e-06
NKILA	-0.733938	1.73459	3.85872e-06
FBLIM1	-0.780269	3.3201	3.9605e-06
SP7	1.93046	5.94656	4.41385e-06
IFITM5	2.73569	6.72262	4.45569e-06
PTPN3	0.67156	1.69494	4.53278e-06
TBRG1	0.69751	2.66115	4.59007e-06
PDE3A	-0.731128	1.10226	5.009e-06
GJA5	-0.953112	1.51723	5.0306e-06
LTK	1.03141	1.61734	6.31822e-06
POU2F2	-0.670346	1.25839	6.68274e-06
P4HA1	0.914783	5.91012	6.80701e-06
F13A1	-1.33297	2.62574	6.99456e-06
SIRPA	-0.72767	3.10332	7.24548e-06
CYP2U1	0.695342	2.6052	7.32625e-06
SUGCT	-0.745556	1.78276	7.36215e-06
ASS1	1.53993	3.84691	7.42533e-06
MEIS3	-0.914189	1.37278	7.45789e-06
GASK1B	-0.976638	3.14275	7.7438e-06
NGEF	1.17937	2.00051	8.20568e-06
MYORG	0.880044	2.70383	8.28996e-06
C2	-1.08582	2.32359	8.3911e-06
SFRP4	-1.78071	4.35958	8.8637e-06
POSTN	-1.64063	5.7147	9.17182e-06
EHD2	-0.801414	5.28932	9.72381e-06
COL24A1	1.13169	2.5861	1.0039e-05
PMEPA1	-1.00608	4.9298	1.01374e-05
MME	-1.40207	2.27056	1.07627e-05
TCF7	0.735518	2.40854	1.14477e-05
C1orf198	0.709938	4.39029	1.16626e-05
SLC1A3	-0.723166	2.56826	1.1672e-05
KAZALD1	1.19027	3.96676	1.1952e-05
PDGFD	1.20053	3.75914	1.19936e-05
HADH	0.651365	4.31525	1.2523e-05
TIAM2	0.640831	1.92901	1.2737e-05
SOST	2.41343	2.80074	1.31089e-05
PODN	-0.985295	1.90973	1.34685e-05
TMTC2	0.939172	2.96909	1.36525e-05
GNAI1	0.9371	3.62327	1.37112e-05
MLC1	1.58612	2.44698	1.39918e-05
AKIRIN1	0.59382	4.92413	1.43994e-05
NR2F1	-0.775068	1.87341	1.53452e-05
PLS1	0.668851	0.910368	1.62017e-05
CFI	-1.12331	2.12399	1.63636e-05
ELFN1-AS1	0.852874	0.844606	1.68134e-05
GBP1	-1.14954	2.79914	1.7678e-05
MYC	0.893544	5.07486	1.79998e-05
QPCT	1.45879	3.55978	1.81309e-05
CHML	0.901333	2.05353	1.81955e-05
SATB2	1.16723	3.69421	1.82818e-05
MYH10	-1.09161	4.1447	1.83833e-05
IGFBP4	-0.981038	6.64208	1.91565e-05
CD36	1.15474	2.76949	1.95989e-05
CD24	1.60102	4.99008	1.99064e-05
DSE	-0.605221	1.74842	2.18364e-05
CLIP2	-0.660775	3.5012	2.27113e-05
FOXP1	-0.738445	2.06771	2.39792e-05
BAMBI	1.57767	5.05733	2.54256e-05
COL22A1	1.69309	2.6546	2.88255e-05
SLC7A7	-0.719785	2.21646	2.89193e-05
CAV2	-0.603496	1.86773	3.04662e-05
GRAMD1B	0.944063	2.13342	3.20459e-05
SH3RF3	-0.6932	2.37736	3.26133e-05
ME1	0.769642	3.37141	3.35564e-05
TNFRSF12A	-0.895119	4.8076	3.45789e-05
PCOLCE2	1.1925	3.71668	3.5872e-05
PLCD1	0.707174	2.79606	3.73771e-05
KLHL4	-0.653527	0.592784	3.75917e-05
GAL	1.27103	1.57097	3.79663e-05
JMJD1C-AS1	0.654028	1.37732	3.88953e-05
RPS25	0.720364	7.98499	3.91128e-05
P4HA3	-1.04925	1.99456	3.92266e-05
GAL3ST4	-0.645075	2.93301	4.01452e-05
RHPN2	0.643177	1.04611	4.02424e-05
ACTN1	-0.601507	5.24671	4.16752e-05
FCGR1A	-0.75215	1.29872	4.39424e-05
TPD52	0.835017	1.52056	4.41143e-05
TNFRSF11B	0.969422	1.88812	4.70044e-05
IGFBP7	-0.775165	6.78499	4.79343e-05
RSPO3	-0.933797	0.931863	4.87609e-05
FADS2	0.953294	4.30208	5.05e-05
MSC-AS1	-0.769766	1.4572	5.05734e-05
PVT1	0.777604	1.49522	5.37354e-05
LPAR5	-0.611388	1.45828	5.493e-05
DSEL	-0.862919	1.62581	5.50254e-05
PROSER2	0.735657	1.77908	5.5382e-05
CRYBG1	-0.711878	1.78587	5.58448e-05
LOC101929331	-0.605882	1.12938	5.60787e-05
FOLR1	1.30917	2.68676	5.81954e-05
DLX3	1.53849	4.28065	6.16478e-05
PRSS35	1.40011	4.1231	6.30239e-05
SDC1	-0.941585	4.55253	6.32369e-05
FZD5	0.675818	2.45395	6.35654e-05
CRYAB	1.52658	3.47795	6.38862e-05
ITGA5	-0.777737	4.52286	6.43176e-05
LY96	-0.729766	3.24224	7.08217e-05
DTX4	0.94106	3.68964	7.12057e-05
BAIAP2L1	-0.770005	1.34114	7.18951e-05
SLC39A14	0.660357	4.25575	7.2198e-05
DNM1	-0.813525	2.56115	7.3787e-05
VSIG4	-1.18148	2.69526	7.72076e-05
SNAI2	-0.816629	5.35558	7.8118e-05
CXCL12	-1.0801	2.28844	7.97061e-05
SSC5D	-0.834929	1.67415	8.02547e-05
GBP2	-0.798805	2.55564	8.25323e-05
FAP	-1.10207	2.45144	8.3644e-05
LOXL1	-1.43713	4.32582	8.41513e-05
NCR3LG1	0.662162	1.30148	8.73622e-05
TMCC2	0.895386	2.11201	8.80366e-05
CKMT2	0.959272	1.18835	8.85846e-05
IHH	1.07497	1.20177	8.99762e-05
GPR37	0.909139	1.21846	9.01997e-05
GAS1	-1.18102	3.89412	9.09592e-05
PSIP1	0.685021	3.66573	9.27077e-05
FAM166B	1.16946	1.1684	9.36906e-05
FXYD1	0.882538	2.11264	9.72972e-05
EGFLAM	-0.719581	1.70954	9.91282e-05
CTF1	-0.59161	0.860077	0.000108089
SMOC1	-1.12394	1.3807	0.000110006
TAX1BP3	-0.585536	4.16076	0.000112286
ARHGEF40	-0.642628	3.5372	0.000118986
RFX8	-0.652212	1.58137	0.000121436
CAV1	-0.97509	3.90744	0.000125878
DAPL1	1.0603	1.18377	0.000130333
BNIP3	0.844877	3.59599	0.000134662
SMPD3	1.52129	3.0691	0.000139811
CCDC3	1.14996	4.73134	0.000140092
NUDT1	0.725878	4.35798	0.000140777
KCNJ3	0.762278	0.562609	0.000140942
GEM	-0.996348	2.19759	0.000144218
IRX5	0.842102	3.02737	0.000145429
TCF7L1	-0.683723	2.83069	0.00014613
S100A13	0.673182	4.89773	0.000146358
EGFR	-0.854575	2.02912	0.000148161
CA3	2.11646	4.56219	0.000148642
PRKX	0.732705	2.9053	0.000154508
ITGAM	-0.61237	1.5499	0.000155375
SATB2-AS1	1.00246	1.86983	0.000158239
HSPB11	0.595996	3.46973	0.000159349
TMEM107	-0.721156	2.31381	0.000161569
ZNF469	-0.825962	1.64435	0.000163904
KLF4	0.795177	3.30451	0.00016624
PLAU	-0.92463	4.02232	0.000172807
PTH1R	1.19354	5.52081	0.00017496
MYL9	-0.782678	5.8949	0.000178006
MT1A	1.03981	1.61109	0.000182096
SYT12	0.877524	1.45064	0.00018286
ALPL	1.57756	8.32929	0.000188463
HPDL	0.73128	1.5864	0.000188835
ISLR	-2.09605	3.36486	0.000190431
SDK2	0.911914	2.83739	0.00019273
PTPRS	0.690394	4.45185	0.000192831
NOTUM	1.42521	2.7393	0.000193585
TMEM176A	-0.827649	1.87448	0.000198461
TMEM108	-0.628028	1.35153	0.000207437
LINC01711	-0.891284	1.1818	0.000211131
TAC4	0.947427	0.998089	0.000215669
DCLK1	-0.706829	1.10004	0.000226195
SMAD9	0.759021	2.17307	0.000239175
CDC42EP3	0.593268	3.50472	0.000243465
CORT	1.05587	2.12411	0.000252564
PODNL1	-0.898213	2.39124	0.000254476
USP25	0.602063	2.79921	0.000255845
LOC102724450	0.694899	1.01275	0.000261571
EMB	-0.696021	1.49416	0.00026646
CD163	-0.958538	2.72073	0.000279179
ADAP2	-0.748932	2.48017	0.000280957
ARL4C	-0.795909	4.57689	0.000282282
TAGLN	-1.02773	3.58713	0.00028782
PFAS	-0.674702	3.10575	0.000292651
IBSP	1.99025	8.17733	0.000300482
SFRP1	-0.760709	0.999284	0.000300673
KCNMA1	0.654922	1.40871	0.000305199
PPFIBP2	0.671366	2.48094	0.000308327
BNC2	-0.622114	1.12887	0.000309507
MEGF10	-0.831908	1.84	0.000312105
DLX2	0.798624	1.25396	0.000321395
FKBP11	0.694579	3.32794	0.000321787
CD55	0.756036	3.70304	0.000322453
EDNRA	-0.910217	3.63876	0.000323052
SCG2	-0.686946	0.562298	0.000328114
COL6A2	-1.06531	8.44899	0.000335421
OLFML2B	-0.930653	7.21549	0.000338156
SPNS2	0.854556	2.98381	0.000342035
LOC101927354	1.10931	1.78576	0.000352649
HPCAL1	0.65754	4.04116	0.000354132
PAGE5	-1.84719	2.02445	0.000371109
LRRC25	-0.672353	1.9708	0.000372299
TSHZ3	-0.695094	1.69067	0.000376995
LOXL4	0.985318	2.50995	0.000380244
LBX2-AS1	-0.748678	2.81873	0.000385693
SLCO2B1	-0.70133	2.16015	0.000390175
TDO2	-0.779157	1.13201	0.000395623
PDGFRB	-0.788248	4.94649	0.000395932
MVP	-0.740074	3.62934	0.000410081
DCUN1D5	0.624799	4.35582	0.000411024
CORO2B	0.687208	2.09194	0.000412159
MYOM2	0.725509	1.06345	0.000414819
NXT2	-0.613122	2.40137	0.000415468
HOMER2	0.851272	2.3231	0.000417857
TOX2	-0.910878	2.05893	0.000423071
DLX1	0.613872	1.72093	0.000426725
LYNX1	0.755812	1.6554	0.000432644
CLSTN3	-0.688357	2.12517	0.000433592
NCAM1	1.00584	3.59677	0.000434185
CTSB	-0.608879	6.95521	0.000434843
GAS6	-0.728306	2.70745	0.000436543
WWP2	0.717661	3.67891	0.000438352
AKT3	-0.621179	1.90215	0.000448381
COL6A1	-1.01361	8.44705	0.000448817
RBP4	1.54371	3.37852	0.00045052
ARSJ	-0.592866	1.20976	0.000451103
THEMIS2	-0.613987	2.56066	0.000465379
TMEM176B	-0.955771	3.26123	0.000470508
GADD45B	0.732078	4.58481	0.000476607
GPRC5C	0.904284	3.25972	0.000478342
GYPC	-0.661377	3.29994	0.000479918
SEMA3B	0.898329	2.70155	0.000481028
ABCA3	0.634857	1.09273	0.000481382
ETV1	-0.658244	0.95982	0.00048505
LAIR1	-0.645631	1.91593	0.000486245
ITGA11	-1.00583	3.38961	0.000495389
SULF2	-0.896365	2.76758	0.000502581
CD320	0.64015	4.91382	0.00050485
SEMA6B	-0.652059	2.8639	0.000508925
CYFIP2	1.08372	2.04623	0.000526243
EVA1A	-0.774798	1.91777	0.000537364
AMIGO2	-0.67174	1.2625	0.000544234
MMP19	-0.782099	1.86575	0.000545445
NREP	-0.60989	3.66149	0.000549712
BCL3	-0.719534	3.45527	0.000564549
GSTP1	0.626594	6.82266	0.000565624
LPL	0.932173	3.73015	0.000568675
CDCA7	0.696484	2.09145	0.000592938
CLDN11	0.757094	0.866648	0.000593964
TUB	0.603125	2.08054	0.000611558
DACT1	-0.752942	2.79687	0.000622254
PHLDA1	-0.696217	3.36797	0.000630207
PGBD5	0.609782	0.732573	0.000640843
P4HA2	0.702842	4.56245	0.000658587
COL6A3	-1.0536	6.10373	0.000658976
DIRAS1	0.88908	2.07703	0.000662556
VCAN	-0.852646	4.38151	0.000688054
PTGER4	-0.590895	1.48184	0.000689481
STEAP4	-0.683651	1.13271	0.000705405
EDIL3	-0.878639	4.47192	0.000708086
EPYC	-1.86843	2.31129	0.000719277
MAGEA10	-0.913732	0.750739	0.000725719
S100A1	1.28451	2.0807	0.00073286
LINC01060	0.6754	1.12006	0.000735512
CHST3	0.632803	2.98541	0.000736583
PIR	0.71911	2.44383	0.000756641
SQLE	0.716714	4.00656	0.000761485
EFHD1	1.07626	2.92295	0.000769637
SCARB1	0.7157	2.99947	0.000769699
FMO3	-0.672978	0.700674	0.000777212
RUNX1	-0.699223	2.51478	0.000780155
LOC100506403	-0.699223	2.51478	0.000780155
FCGR3A	-1.0499	3.0654	0.000787042
LINC00837	0.670905	0.423135	0.000792065
ADAMTS14	-0.655814	1.6948	0.000792731
MUC15	-1.03305	1.17379	0.000822507
JAG2	0.771353	3.04633	0.000823741
OS9	0.601546	6.25659	0.000849898
CAVIN1	-0.635243	6.36259	0.00086259
GPR153	0.848936	4.12618	0.000880832
LGALS1	-0.713492	9.44793	0.000889682
CHMP4C	1.20872	2.16003	0.000908878
GNG12	-0.758966	3.78907	0.000913458
CELF2	-0.587139	1.37753	0.000924344
WDR72	0.74351	0.933444	0.000926315
TGFBR2	-0.618991	4.20568	0.000929454
COL3A1	-1.34845	9.00497	0.000932237
THY1	-0.772344	5.17435	0.000943213
PHLDB2	-0.587914	1.35547	0.000946052
FZD1	-0.664083	3.51527	0.000955338
SAC3D1	0.585885	3.65587	0.000962912
VEGFC	-0.641282	3.02244	0.000964956
PLCB4	0.602111	1.89821	0.000974028
TSPAN7	-0.872885	3.30163	0.000977998
GAS5	0.688171	5.29235	0.000979908
SOD3	-1.07186	3.51358	0.000981133
MELTF	1.3247	3.58559	0.000983219
FERMT3	-0.748497	3.29569	0.000983991
PYGM	1.06482	1.73308	0.000998831
CCL2	-0.864657	1.99092	0.00101289
GFPT2	-0.820461	1.85631	0.00101584
JPH2	-0.619653	0.793267	0.00102912
ARHGAP44	0.639216	1.44789	0.00108653
RERG	0.689566	2.06146	0.00109861
SPOCD1	-0.680497	2.02675	0.00110731
EFNA1	0.640551	3.82532	0.00110858
FZD2	-0.774606	2.29018	0.00115091
FAM162A	0.638115	3.1758	0.00116882
CDK6	-0.780887	2.27394	0.00117278
CCDC80	-0.723863	3.75059	0.00118408
FLRT3	-0.694775	1.32757	0.0011916
COCH	1.05212	1.36005	0.00120075
ZNF703	-0.654293	3.95618	0.00120787
C5orf46	-0.593519	0.501275	0.00121595
C3AR1	-0.659241	2.56783	0.00121983
GNG4	0.990545	1.75997	0.00122403
PMP22	-0.847286	5.64031	0.00122645
MELTF-AS1	0.707071	2.33433	0.00122986
GJA4	-0.738553	2.66169	0.00125124
ALOX5AP	-0.734958	2.34902	0.00126238
FAM133A	-0.932362	1.49578	0.00126285
COL5A2	0.627651	7.85572	0.00130436
REEP1	0.760657	1.78973	0.00136046
FGFR3	1.10848	3.8326	0.00136894
TRIM58	0.846405	1.12447	0.00138979
SLC35F2	0.622459	2.80466	0.00139154
MAGEA4	-0.821334	0.527205	0.00140421
TMSB4X	-0.63438	9.35853	0.00140712
WIF1	1.27198	1.88168	0.00141878
FCGR2A	-0.737216	2.9274	0.00142033
FCGR2C	-0.737216	2.9274	0.00142033
CPNE5	0.8582	2.41796	0.00144002
MAGEA6	-1.4494	2.19384	0.00144555
ANO1	0.670615	1.95858	0.00147209
KLF2	0.765249	4.81561	0.00151924
KIF26A	0.890818	3.64394	0.00155227
VAMP2	-0.591593	4.25901	0.00157133
OPN3	1.03956	2.94923	0.00157164
GABRA3	-0.63246	0.890874	0.00158109
RGS4	-0.725624	0.918537	0.00161525
PLXDC1	-0.659093	2.19324	0.00162031
BMP8B	1.0617	3.42081	0.00162888
CDK18	0.720909	2.62465	0.00164671
C1R	-0.900438	3.95095	0.0016742
GPAT2	-0.727903	0.900401	0.00167899
GLB1L2	0.71796	0.702876	0.00171752
SYTL2	0.673377	2.73448	0.00180189
SNORC	0.834812	1.12133	0.00180893
UCHL1	1.20297	4.95296	0.00181011
CREB3L1	0.676327	6.81172	0.00184028
CRISPLD2	-0.900966	2.3172	0.00186058
MAGEA11	-0.697375	0.748613	0.00186334
WNT11	0.70993	1.49857	0.00188201
NTN4	-0.625819	1.61571	0.00202375
H2AW	1.06833	2.58885	0.00203518
PHEX	0.880794	1.70075	0.00204617
PALLD	-0.618909	4.36881	0.00205908
LOX	0.703503	5.68352	0.00206797
DHCR7	0.685123	2.86605	0.00211796
CFH	-0.727784	3.49063	0.00214145
LINC01605	-0.674653	0.884017	0.00214897
MAGEA3	-1.45108	2.44771	0.00216057
FABP3	0.831065	4.38159	0.00217236
ENTPD3	1.01638	2.16825	0.00221227
TM4SF1	-0.648204	3.05903	0.00228822
SLAMF8	-0.630491	1.83951	0.002298
LGR6	0.938838	1.55587	0.0023125
LINC02593	0.759819	1.80065	0.00234112
WNT5B	-0.772099	2.19539	0.00234252
DLX4	1.04229	2.68094	0.00235434
RPLP0P2	-0.8009	1.40528	0.00240334
MMP14	-0.607359	8.92517	0.00241034
VGLL3	-0.659037	0.705361	0.00245147
MRC1	-0.595748	1.81415	0.00245614
NDNF	1.06716	3.68811	0.00248265
C5AR1	-0.597421	2.3474	0.00250417
CD14	-0.944263	4.82528	0.00254537
TRAPPC1	-0.771238	5.96959	0.00261971
UST	0.623529	2.88976	0.00267907
FGFBP2	1.38411	2.28997	0.00268369
SCD	0.70799	5.02099	0.00269538
CXADR	0.664713	1.60957	0.00278432
MAGEB1	-0.810024	0.756511	0.00279711
TNFRSF21	-0.626288	4.22851	0.00287021
PLEKHF1	-0.711426	2.92027	0.0028784
RETREG1	0.61336	2.51027	0.00287955
PARD6G	0.644215	3.12837	0.00293758
BMP8A	0.806252	2.15742	0.00296269
C1S	-1.02744	3.20001	0.00299035
TENM2	-0.709742	1.41467	0.00303704
HSPB8	0.987152	2.2161	0.00308484
TNN	0.859858	2.30837	0.0031001
AGTR1	-0.604436	1.1334	0.00310859
AURKB	-0.727009	3.84318	0.00313534
ETV4	-0.585469	1.23875	0.00316593
FXYD6	0.937633	3.94958	0.00321184
MT1M	0.788638	2.83158	0.00329357
CHRNA1	-0.949523	1.28085	0.00332557
MAOA	0.598042	2.17689	0.0033586
COL8A1	-0.796302	2.3431	0.00344682
LTBP2	-0.729591	2.36834	0.00358414
EPCAM	0.824607	1.5339	0.00358674
DCHS1	-0.587217	2.96936	0.00361266
MFAP4	-1.65531	2.6433	0.00376823
SLC1A1	0.621511	1.13993	0.00378664
HMOX1	-0.94103	4.98111	0.00379927
PTPRZ1	1.05976	1.88207	0.00392756
ARHGDIB	-0.632593	5.08984	0.00395664
CD44	-0.586634	3.74454	0.00406973
DOK5	0.669393	2.81924	0.00412062
COL5A3	-0.736949	4.27852	0.00412982
HTRA1	-0.823283	6.64515	0.00421441
CDH2	0.766756	4.40878	0.00429076
MMP11	-0.808849	3.41539	0.00432507
TMEM123	0.585832	4.91254	0.00437743
MIR4768	-0.765552	1.25265	0.00447811
SSX1	-1.39263	2.09681	0.00451386
BAIAP2L2	0.714602	1.76414	0.0045573
LIF	-0.673666	1.54416	0.00457214
RASL11B	-0.699291	1.7146	0.00457897
DUSP23	-0.626413	4.24953	0.00459976
MFAP2	-0.942562	4.8762	0.00467863
SIX2	-0.827313	3.85173	0.00472448
CXCL13	-0.951925	1.56964	0.00474444
SERPINE1	-0.72957	3.15731	0.00474503
CCN2	-0.836231	5.29789	0.00484082
GPRC5A	0.638259	1.08433	0.0049466
ITK	0.597254	0.890883	0.00500912
PTK7	-0.694047	4.93665	0.00503922
ISM1	0.816444	1.77202	0.0050567
WAS	-0.585133	2.52797	0.00531572
PLAUR	-0.640792	3.43896	0.0054061
GJB2	-0.914097	2.08904	0.00544274
ILDR2	0.601499	1.17041	0.00546891
EVI2B	-0.60748	2.86143	0.00562085
SULF1	-0.725074	4.13026	0.0056836
VPS9D1-AS1	0.691125	1.79363	0.00573629
ADORA2B	-0.666851	2.40106	0.00582456
PCP4L1	0.620684	1.27178	0.00583354
MAGEA12	-1.09496	1.60944	0.00586062
AXL	-0.666562	3.6328	0.00586699
COL15A1	-0.666505	3.78155	0.00586872
APCDD1	0.970683	4.1614	0.0059351
RANGRF	-0.635065	2.74515	0.00604655
ZIC1	-0.639317	1.85035	0.00605171
FCER1G	-0.793579	5.26018	0.00608236
IGF2BP1	-0.672787	1.30492	0.00616368
PXDN	-0.626239	3.17053	0.0061722
CHST13	0.851966	2.47097	0.00617348
ZSWIM7	-0.637568	3.25412	0.00628186
TGM2	-0.716584	2.91111	0.00642498
WNT10B	0.685619	2.14993	0.00642855
TREM2	-0.676815	2.99036	0.00645735
AOC2	1.10496	3.18848	0.0066547
CNTN1	-0.62133	1.16437	0.00679409
TRIM17	0.602276	1.30627	0.00691699
HSPB7	0.717908	3.25825	0.00700772
TNR	0.589353	0.470159	0.00716028
EPHA3	-0.767559	2.8443	0.00722347
MEPE	1.14799	2.06631	0.00727789
PLAC9P1	0.617355	0.911879	0.00745841
MAN1A1	-0.595701	2.54161	0.00753938
CYBB	-0.721465	2.94167	0.00757924
KCNG1	0.629097	2.485	0.00819863
C1QC	-0.885068	6.13447	0.00820025
SBK1	0.589418	1.08919	0.00833826
TEX29	-0.682679	0.743138	0.00835578
SLC16A8	0.644723	1.36694	0.00841367
TMEM47	0.684401	3.3102	0.0086042
AEBP1	-0.986873	6.67456	0.00871932
RARRES1	0.701715	1.84645	0.00873987
CDKN2A	0.963178	4.34592	0.00875919
B4GALNT1	0.587895	2.05023	0.00892809
TMEM132E	0.660386	0.843554	0.00920016
OLFM2	-0.780427	3.09245	0.00945406
SAMD11	0.834708	3.33916	0.00958548
NOTCH3	-0.611883	5.03527	0.0100301
SPI1	-0.735427	4.35902	0.0100785
C1QB	-0.903165	5.4053	0.0100809
BMP2	0.669775	3.14054	0.0101755
MS4A4A	-0.599403	2.14723	0.0102108
MATN3	-0.60232	1.64255	0.0102784
CSF1	-0.707154	4.42786	0.0103525
ITGA10	0.837629	3.86397	0.0105957
FMO1	-0.603067	0.577848	0.0109217
GREM1	-0.732482	1.66699	0.0114465
CSAG3	-0.794476	1.23175	0.0120111
CCN4	0.894303	4.2866	0.0122152
TAFA5	0.767026	1.69426	0.0122644
RHOD	0.780834	3.12211	0.0123256
TMEM158	-0.718522	3.09885	0.0123848
CSAG1	-1.07659	1.76674	0.012583
JCHAIN	-0.672415	0.972447	0.012879
IGF2	-1.15558	5.45543	0.0129819
DKK1	0.974053	2.31735	0.0133734
MAGEB2	-0.836564	0.917823	0.0136521
EN1	-0.586222	2.08523	0.0138753
C1QTNF1	0.783931	4.80666	0.0148106
HLA-DMA	-0.606202	3.76868	0.0151747
IGF1R	0.645172	2.88943	0.0151896
MXRA5	-0.761234	5.0724	0.0153649
C1QA	-0.852604	5.71851	0.0153761
APOE	-0.805872	6.84714	0.0161178
S100A9	-0.769166	2.57778	0.0164052
PARM1	-0.644118	2.16007	0.0167163
JUN	-0.597861	5.62496	0.016936
PDLIM3	-0.699556	0.927885	0.0171682
LRIG1	-0.590477	1.46895	0.0172276
COL8A2	-1.05418	3.46409	0.0174237
COL2A1	1.28512	2.77178	0.0175862
VIT	0.675018	1.86212	0.0182939
AIM2	-0.702824	1.57575	0.0183883
SLC9A3R1	0.615586	3.57437	0.0184232
MAGEC2	-0.756453	1.06864	0.0184897
ANPEP	-0.724741	4.68696	0.0187252
GYG2	0.706087	3.62522	0.0190545
LAPTM5	-0.679277	6.16732	0.019216
CD53	-0.596146	3.61382	0.019326
TYROBP	-0.707671	6.18616	0.0193918
TMEM179	0.644502	1.24628	0.0196491
MIR4477B	-0.756698	2.92758	0.0204736
TRPV2	-0.687511	3.22509	0.0205204
ANGPT1	0.699664	2.759	0.0208298
CSF1R	-0.738482	4.54857	0.0211162
CD4	-0.61103	4.02326	0.0211818
PAGE2	-0.906462	1.40376	0.0220238
VAMP8	-0.614516	4.43598	0.0221364
IRX1	0.646686	3.04857	0.022392
LINC01221	0.595566	0.907612	0.0236848
COL16A1	-0.662189	5.01536	0.0244085
NUP210	0.590289	1.59178	0.0245421
SLC17A9	0.648091	3.19702	0.0258585
ERAP2	-0.727442	2.38373	0.0258607
PLD6	0.605708	2.08412	0.0260364
NNMT	-0.68704	4.8561	0.0261663
DCN	-0.674168	5.55363	0.0265572
CDKN1C	0.727027	3.26914	0.0272004
THBS2	-0.851911	5.22597	0.0274798
CD74	-0.716022	7.58707	0.0275953
FIBIN	-0.712933	3.57981	0.0276573
COL7A1	-0.610236	2.05545	0.0276717
ANGPTL4	0.755832	3.53151	0.0282807
ANGPTL2	-0.740346	5.27653	0.028287
PTN	-1.0423	5.94155	0.0288793
FBLN1	-0.779415	4.20555	0.0299204
APOC1	-0.622933	3.70614	0.0303635
DMP1	1.06048	2.86378	0.0316743
LINC00626	-0.616303	1.23227	0.0319953
SMOC2	-0.703663	2.78225	0.033083
PRAME	-1.09414	2.30135	0.0341884
MB	0.897617	1.06987	0.0347498
CD248	-0.692617	5.44182	0.0354514
HLA-DRA	-0.662709	7.25556	0.0355597
PRELP	1.04033	2.95397	0.0361767
CH25H	-0.588182	1.52922	0.0374445
MT1G	0.686257	3.372	0.0379484
PRRX2	0.695795	4.63972	0.0381545
HTRA3	-0.61336	4.91146	0.039176
FOLR2	-0.620614	4.19927	0.0394252
ALOX5	-0.625746	1.75011	0.0394751
SRGN	-0.586832	4.91169	0.0400425
CNTFR	0.588951	1.31657	0.0414722
PODXL2	0.618787	3.49806	0.0422042
IER3	-0.615764	4.00477	0.043604
HMGA1	0.596674	4.84816	0.0443319
HAS2	-0.676454	2.805	0.0447012
SPON1	0.637137	2.26001	0.0461342
ADAMTS18	0.663101	1.45207	0.0474344
SIGLEC15	-0.73264	2.73775	0.0481268
IL13RA2	-0.633721	1.22321	0.0491887
LUM	-0.605455	8.68213	0.0496889

## Sheet: Table S7
Correlations between TMEindex and IC50 value in diffrent drugs
Drugs	correlation	pvalue
AZD6482	0.360629	0.000752092
KU.55933	0.328635	0.00227241
XAV939	0.317979	0.00320287
SB216763	0.310098	0.0040965
AZD8055	0.309587	0.00416147
Entospletinib	0.29437	0.00656737
AZ960	0.290619	0.00732268
GSK269962A	0.270823	0.0127135
Dasatinib	0.259567	0.0171093
NU7441	0.24588	0.0241651
ZM447439	0.240017	0.0278722
PF.4708671	0.234153	0.0320495
Ruxolitinib	0.228473	0.0365867
AZD1332	0.214141	0.0504679
Ribociclib	0.207602	0.0581069
JQ1	0.20419	0.0624527
MK.8776	0.177429	0.106389
JAK_8517	0.177171	0.106908
Selumetinib	0.173639	0.114196
BMS.754807	0.166403	0.130324
ERK_2440	0.16573	0.131907
IAP_5620	0.163125	0.138178
AZD5582	0.150378	0.172139
Doramapimod	0.1366	0.215338
Sapitinib	0.128378	0.244508
Uprosertib	0.127638	0.24726
Podophyllotoxin.bromide	0.123609	0.262618
ERK_6604	0.115585	0.295102
PLX.4720	0.106915	0.333049
AMG.319	0.0957416	0.386309
Staurosporine	0.0954879	0.387574
Cediranib	0.0905702	0.412594
LCL161	0.0892839	0.41929
BPD.00008900	0.0880842	0.425591
Mitoxantrone	0.07176	0.51655
AT13148	0.062399	0.572838
GSK2606414	0.0540978	0.625023
SB505124	0.0414649	0.708033
Trametinib	0.0382194	0.729971
PD0325901	0.0345195	0.755246
Picolinici.acid	0.0302794	0.784531
PRIMA.1MET	0.0254328	0.818371
Docetaxel	0.0245594	0.824507
IGF1R_3801	0.0222443	0.840822
CZC24832	0.0188392	0.864938
AZD2014	0.0108074	0.922274
Obatoclax.Mesylate	0.00813587	0.941448
SCH772984	9.14275e-05	0.999341
OSI.027	-0.0121982	0.912309
Alisertib	-0.0136662	0.901805
Eg5_9814	-0.0142561	0.897589
Mirin	-0.015441	0.889129
Fludarabine	-0.0176145	0.873643
MG.132	-0.0186625	0.866193
GSK343	-0.0203609	0.854144
AZD7762	-0.0247878	0.822902
Axitinib	-0.0271589	0.806278
RO.3306	-0.0302771	0.784547
Ibrutinib	-0.033131	0.764801
Topotecan	-0.0356711	0.747351
Bortezomib	-0.0406556	0.713482
PD173074	-0.0448716	0.685259
IWP.2	-0.0459124	0.678356
Vincristine	-0.0460133	0.677688
ULK1_4989	-0.0497054	0.653425
Teniposide	-0.0533728	0.629675
MN.64	-0.0547099	0.621108
Nutlin.3a....	-0.0619461	0.575632
Nelarabine	-0.0625669	0.571804
RVX.208	-0.0627112	0.570915
Oxaliplatin	-0.0627246	0.570833
Temozolomide	-0.0693973	0.530487
Foretinib	-0.0740784	0.503057
AZD8186	-0.0800111	0.469381
AZD5363	-0.0822827	0.456818
Luminespib	-0.0838103	0.448475
JAK1_8709	-0.0851062	0.441465
EPZ5676	-0.0867123	0.432863
Elephantin	-0.0873294	0.429583
Taselisib	-0.0881009	0.425503
Dactinomycin	-0.0914839	0.407876
Dabrafenib	-0.092256	0.403913
AZD4547	-0.0934079	0.398044
Pyridostatin	-0.0984884	0.372765
WZ4003	-0.103948	0.346716
EPZ004777	-0.104385	0.344681
PRT062607	-0.107408	0.330812
Entinostat	-0.108047	0.327926
Crizotinib	-0.113759	0.302848
AZD3759	-0.115756	0.294383
Afatinib	-0.119271	0.279867
GSK2578215A	-0.119481	0.279015
Leflunomide	-0.123054	0.264785
Vinorelbine	-0.131118	0.234497
Cytarabine	-0.132169	0.230736
YK.4.279	-0.141621	0.198786
Dinaciclib	-0.144477	0.189788
AZD1208	-0.149058	0.175979
Irinotecan	-0.149801	0.173808
IRAK4_4710	-0.150556	0.171626
Camptothecin	-0.15258	0.16587
Acetalax	-0.155895	0.156757
Erlotinib	-0.156778	0.154393
Osimertinib	-0.157385	0.152782
Tozasertib	-0.15787	0.151505
Epirubicin	-0.159982	0.146038
Gallibiscoquinazole	-0.161188	0.142984
Savolitinib	-0.163298	0.137753
Palbociclib	-0.16771	0.127288
Vinblastine	-0.170764	0.120409
Rapamycin	-0.174806	0.111747
Niraparib	-0.175459	0.110395
Pevonedistat	-0.178674	0.103917
CDK9_5576	-0.178968	0.10334
Gemcitabine	-0.180735	0.0999246
LY2109761	-0.180745	0.0999054
GSK1904529A	-0.181277	0.0988946
Ulixertinib	-0.181675	0.0981423
Cisplatin	-0.185419	0.0912953
Oxaliplatin	-0.188676	0.0856502
PFI3	-0.190311	0.0829213
AZD6738	-0.191236	0.0814093
BDP.00009066	-0.193952	0.0770951
AGI.5198	-0.196811	0.0727548
MK.1775	-0.199686	0.0685885
Wee1.Inhibitor	-0.204388	0.0621935
Uprosertib	-0.205826	0.0603365
X5.Fluorouracil	-0.206496	0.0594878
Sinularin	-0.206696	0.0592362
MK.2206	-0.212416	0.0523981
Talazoparib	-0.213181	0.0515346
Gefitinib	-0.214843	0.0496987
CDK9_5038	-0.217742	0.0466268
Docetaxel	-0.218284	0.0460697
MIRA.1	-0.220691	0.0436638
VX.11e	-0.221355	0.0430183
GDC0810	-0.221624	0.0427591
AZD5438	-0.223344	0.0411333
Dactinomycin	-0.224035	0.0404949
PCI.34051	-0.224307	0.0402454
BMS.536924	-0.225835	0.0388698
VE821	-0.226809	0.0380128
Ulixertinib	-0.229736	0.0355341
OTX015	-0.234933	0.0314654
WIKI4	-0.238746	0.0287357
GSK591	-0.238933	0.0286074
Wnt.C59	-0.238977	0.0285773
Sepantronium.bromide	-0.241113	0.0271449
VSP34_8731	-0.241619	0.0268142
OF.1	-0.243254	0.0257699
Zoledronate	-0.246006	0.0240903
Olaparib	-0.246868	0.0235841
BIBR.1532	-0.248078	0.0228879
MIM1	-0.248207	0.0228148
AGI.6780	-0.252426	0.0205304
Carmustine	-0.257192	0.0181883
PAK_5339	-0.258483	0.0175946
Navitoclax	-0.260043	0.0169001
GNE.317	-0.261262	0.0163736
Alpelisib	-0.263504	0.0154425
I.BET.762	-0.263732	0.0153505
Venetoclax	-0.264187	0.015168
Sorafenib	-0.268395	0.0135682
Dactolisib	-0.26916	0.0132939
WEHI.539	-0.26939	0.0132123
VE.822	-0.275597	0.0111683
Afuresertib	-0.27768	0.0105472
ML323	-0.281988	0.00935754
Cyclophosphamide	-0.28224	0.00929186
BMS.345541	-0.28258	0.00920379
AZ6102	-0.285015	0.00859377
Ipatasertib	-0.287961	0.00790336
Fulvestrant	-0.288563	0.00776828
LGK974	-0.292108	0.00701403
AZD5153	-0.300456	0.00548737
Paclitaxel	-0.312874	0.00375912
Buparlisib	-0.317981	0.00320262
UMI.77	-0.31971	0.00303162
Nilotinib	-0.323682	0.00266944
BI.2536	-0.32371	0.00266705
P22077	-0.324232	0.00262245
LJI308	-0.324536	0.00259681
Fulvestrant	-0.32792	0.00232618
Lapatinib	-0.330585	0.00213122
ABT737	-0.337004	0.00172059
KRAS..G12C..Inhibitor.12	-0.339882	0.00156085
Telomerase.Inhibitor.IX	-0.362689	0.000697602
AZD5991	-0.362751	0.000696023
Tamoxifen	-0.363358	0.000680712
Daporinad	-0.37379	0.000461137
Linsitinib	-0.375767	0.000427689
Pictilisib	-0.378081	0.000391379
Dihydrorotenone	-0.394614	0.000203653
TAF1_5496	-0.410674	0.000104399
NVP.ADW742	-0.416435	8.14657e-05
Sabutoclax	-0.424314	5.7603e-05
Vorinostat	-0.441252	2.65417e-05
I.BRD9	-0.456302	1.28698e-05

## Sheet: Table S8
Target pathway of 29 TMEindex-related drugs
Drugs	correlation	pvalue	SYNONYMS	TARGET	TARGET_PATHWAY
Nilotinib	-0.323682	0.00266944	Tasigna, AMN 107	ABL	ABL
ABT737	-0.337004	0.00172059	NA	BCL2, BCL-XL, BCL-W, BCL-B, BFL1	Apoptosis regulation
AZD5991	-0.362751	0.000696023	SN1049446612, AZD5991	MCL1	Apoptosis regulation
Sabutoclax	-0.424314	5.7603e-05	BI-97C1	BCL2, BCL-XL, BFL1, MCL1	Apoptosis regulation
UMI.77	-0.31971	0.00303162	UMI 77, UMI-77	MCL1	Apoptosis regulation
BI.2536	-0.32371	0.00266705	NA	PLK1, PLK2, PLK3	Cell cycle
Vorinostat	-0.441252	2.65417e-05	Zolinza, SAHA, suberanilohydroxamic acid, suberoylanilide hydroxamic acid, MK-0683	HDAC inhibitor Class I, IIa, IIb, IV	Chromatin histone acetylation
AZD5153	-0.300456	0.00548737	SN1045566955, AZD5153	BRD4	Chromatin other
I.BRD9	-0.456302	1.28698e-05	GSK602, GSK 602, GSK-602	BRD9	Chromatin other
Lapatinib	-0.330585	0.00213122	Tykerb, Tyverb	EGFR, ERBB2	EGFR
KRAS..G12C..Inhibitor.12	-0.339882	0.00156085	GTPL8020	KRAS (G12C)	ERK MAPK
KU.55933	0.328635	0.00227241	KU55933	ATM	Genome integrity
Telomerase.Inhibitor.IX	-0.362689	0.000697602	MST-312, MST 312, MST312	Telomerase	Genome integrity
Fulvestrant	-0.32792	0.00232618	Faslodex, ICI-182780	ESR	Hormone-related
Tamoxifen	-0.363358	0.000680712	Nolvadex, Soltamox, Zynoplex, ICI-46474, Kessar	ESR1	Hormone-related
Linsitinib	-0.375767	0.000427689	OSI-906, ASP-7487	IGF1R	IGF1R
NVP.ADW742	-0.416435	8.14657e-05	NVP ADW742, NVPADW742	IGF1R	IGF1R
Daporinad	-0.37379	0.000461137	APO866, FK866, FK866	NAMPT	Metabolism
Paclitaxel	-0.312874	0.00375912	BMS-181339-01, Taxol, Onxol, Paxene, Praxel, Abraxane	Microtubule stabiliser	Mitosis
TAF1_5496	-0.410674	0.000104399	SN1050393042, TAF1_5496	TAF1	Other
AZD6482	0.360629	0.000752092	AZD 6482, AZD-6482, AK-55409	PI3Kbeta	PI3K/MTOR
AZD8055	0.309587	0.00416147	AZD-8055	MTORC1, MTORC2	PI3K/MTOR
Buparlisib	-0.317981	0.00320262	BKM120, NVP-BKM120	PI3Kalpha, PI3Kdelta, PI3Kbeta, PI3Kgamma	PI3K/MTOR
LJI308	-0.324536	0.00259681	NA	RSK2, RSK1, RSK3	PI3K/MTOR
Pictilisib	-0.378081	0.000391379	GDC-0941, GDC0941, RG-7621	PI3K (class 1)	PI3K/MTOR
P22077	-0.324232	0.00262245	P 22077, P-22077	USP7, USP47	Protein stability and degradation
Dihydrorotenone	-0.394614	0.000203653	NA	NA	Unclassified
SB216763	0.310098	0.0040965	SB-216763, SB 216763	GSK3A, GSK3B	WNT
XAV939	0.317979	0.00320287	NVP-XAV939, XAV-939, XAV 939	TNKS1, TNKS2	WNT
